# Supplementary material for: The benefits of Cu Kβ radiation for the single-crystal X-ray structure determination of crystalline sponges
Source: IUCrJ. 2022 Mar 10;9(Pt 3):349–54. doi: 10.1107/S2052252522002147 (PMC9067116; doi:10.1107/S2052252522002147)
Supplement: Supplementary file 1 [file m-09-00349-sup1.cif]

data_alpha_me-daid_zncl2
#==============================================================================

# PROCESSING SUMMARY (IUCr Office Use Only)

_journal_date_recd_electronic      2021-12-27
_journal_date_to_coeditor         ?
_journal_date_from_coeditor       ?
_journal_date_accepted     ?
_journal_date_printers_first      ?
_journal_date_printers_final      ?
_journal_date_proofs_out          ?
_journal_date_proofs_in           ?
_journal_coeditor_name            ?
_journal_coeditor_code      LT5046
_journal_coeditor_notes
; ?
;
_journal_paper_category      FA
_journal_techeditor_code      ?
_iucr_compatibility_tag          ACTA95
_journal_techeditor_notes  
;
;
_journal_coden_ASTM               ?
_journal_name_full                ?
_journal_year                     ?
_journal_volume                   ?
_journal_issue                    ?
_journal_page_first               ?
_journal_page_last                ?
_journal_suppl_publ_number        ?
_journal_suppl_publ_pages         ?

#==============================================================================

_audit_creation_date               2021-06-23
_audit_creation_method
;
Olex2 1.5-alpha
(compiled 2021.06.18 svn.r64d69d6c for OlexSys, GUI svn.r6354)
;
_shelx_SHELXL_version_number       '2018/3'
_audit_contact_author_address      ?
_audit_contact_author_email        ?
_audit_contact_author_name         ''
_audit_contact_author_phone        ?
_publ_contact_author_id_orcid      ?
_publ_section_references
;
Dolomanov, O.V., Bourhis, L.J., Gildea, R.J, Howard, J.A.K. & Puschmann, H.
 (2009), J. Appl. Cryst. 42, 339-341.

Sheldrick, G.M. (2015). Acta Cryst. C71, 3-8.
;
_chemical_name_common              ?
_chemical_name_systematic          ?
_chemical_formula_moiety          
 'C36 H24 Cl6 N12 Zn3, C17 H14 O4, 2.037(C6 H12), 0.333(C6 H9), 0.189(C6 H6)'
_chemical_formula_sum              'C68.39 H67.65 Cl6 N12 O4 Zn3'
_chemical_formula_weight           1530.54
_chemical_melting_point            ?
loop_
  _atom_type_symbol
  _atom_type_description
  _atom_type_scat_dispersion_real
  _atom_type_scat_dispersion_imag
  _atom_type_scat_source
 'C' 'C' 0.0181 0.0091 'International Tables Vol C Tables 4.2.6.8 and 6.1.1.4'
 'H' 'H' 0.0000 0.0000 'International Tables Vol C Tables 4.2.6.8 and 6.1.1.4'
 'Cl' 'Cl' 0.3639 0.7018 'International Tables Vol C Tables 4.2.6.8 and 6.1.1.4'
 'N' 'N' 0.0311 0.0180 'International Tables Vol C Tables 4.2.6.8 and 6.1.1.4'
 'O' 'O' 0.0492 0.0322 'International Tables Vol C Tables 4.2.6.8 and 6.1.1.4'
 'Zn' 'Zn' -1.5491 0.6778
 'International Tables Vol C Tables 4.2.6.8 and 6.1.1.4'

_shelx_space_group_comment
;
The symmetry employed for this shelxl refinement is uniquely defined
by the following loop, which should always be used as a source of
symmetry information in preference to the above space-group names.
They are only intended as comments.
;
_space_group_crystal_system        monoclinic
_space_group_IT_number             15
_space_group_name_H-M_alt          'C 1 2/c 1'
_space_group_name_Hall             '-C 2yc'
loop_
  _space_group_symop_operation_xyz
 'x, y, z'
 '-x, y, -z+1/2'
 'x+1/2, y+1/2, z'
 '-x+1/2, y+1/2, -z+1/2'
 '-x, -y, -z'
 'x, -y, z-1/2'
 '-x+1/2, -y+1/2, -z'
 'x+1/2, -y+1/2, z-1/2'

_cell_length_a                     33.3132(5)
_cell_length_b                     14.4948(2)
_cell_length_c                     31.7714(5)
_cell_angle_alpha                  90
_cell_angle_beta                   102.245(2)
_cell_angle_gamma                  90
_cell_volume                       14992.4(4)
_cell_formula_units_Z              8
_cell_measurement_reflns_used      15980
_cell_measurement_temperature      100.00(10)
_cell_measurement_theta_max        73.8060
_cell_measurement_theta_min        3.4790
_shelx_estimated_absorpt_T_max     0.743
_shelx_estimated_absorpt_T_min     0.678
_exptl_absorpt_coefficient_mu      3.511
_exptl_absorpt_correction_T_max    0.779
_exptl_absorpt_correction_T_min    0.673
_exptl_absorpt_correction_type     gaussian
_exptl_absorpt_process_details
;
CrysAlisPro 1.171.41.47a (Rigaku Oxford Diffraction, 2019)
Numerical absorption correction based on gaussian integration over
   a multifaceted crystal model
Empirical absorption correction using spherical harmonics,
 implemented in SCALE3 ABSPACK scaling algorithm.
;
_exptl_absorpt_special_details     ?
_exptl_crystal_colour              'clear colourless'
_exptl_crystal_density_diffrn      1.356
_exptl_crystal_density_meas        ?
_exptl_crystal_density_method      ?
_exptl_crystal_description         prism
_exptl_crystal_F_000               6288
loop_
  _exptl_crystal_face_index_h
  _exptl_crystal_face_index_k
  _exptl_crystal_face_index_l
  _exptl_crystal_face_perp_dist
 1 0 -2 0.0597
 0 1 0 0.0638
 18 1 -15 0.0426
 -2 0 1 0.0451
 -2 0 1 0.0381
 -2 0 -1 0.0430
 -1 -1 -1 0.0479
 1 -1 -2 0.0620
 -1 1 2 0.0525
 1 -1 -1 0.0546
 -1 1 1 0.0561
 0 -1 -1 0.0547
 1 -1 0 0.0557
 0 1 1 0.0651
 1 1 1 0.0723
 1 -1 1 0.0561
 0 -1 0 0.0499
 1 0 1 0.0463
 -2 1 -1 0.0495
 -1 1 0 0.0521
 -1 0 -1 0.0515
 -1 1 -1 0.0628
 -2 0 -1 0.0490
 -1 0 2 0.0415
 1 0 -2 0.0532
 -1 0 2 0.0430

_exptl_crystal_size_max            0.12
_exptl_crystal_size_mid            0.1
_exptl_crystal_size_min            0.09
_exptl_transmission_factor_max     ?
_exptl_transmission_factor_min     ?
_diffrn_reflns_av_R_equivalents    0.0422
_diffrn_reflns_av_unetI/netI       0.0493
_diffrn_reflns_Laue_measured_fraction_full  0.999
_diffrn_reflns_Laue_measured_fraction_max  0.985
_diffrn_reflns_limit_h_max         41
_diffrn_reflns_limit_h_min         -40
_diffrn_reflns_limit_k_max         17
_diffrn_reflns_limit_k_min         -17
_diffrn_reflns_limit_l_max         39
_diffrn_reflns_limit_l_min         -37
_diffrn_reflns_number              47323
_diffrn_reflns_point_group_measured_fraction_full  0.999
_diffrn_reflns_point_group_measured_fraction_max  0.985
_diffrn_reflns_theta_full          67.684
_diffrn_reflns_theta_max           73.744
_diffrn_reflns_theta_min           2.715
_diffrn_ambient_temperature        100.15
_diffrn_detector_area_resol_mean   4.1818
_diffrn_detector_type              TitanS2
_diffrn_measured_fraction_theta_full  0.999
_diffrn_measured_fraction_theta_max  0.985
_diffrn_measurement_details
;
List of Runs (angles in degrees, time in seconds):

  # Type    Start    End  Width  t~exp~   \w     \q     \k     \f   Frames
--------------------------------------------------------------------------
  1  \w     -5.00  34.00   1.00   20.00    --  -43.14  19.00 -30.00   39
  2  \w    -44.00  27.00   1.00   20.00    --  -43.14  57.00   0.00   71
  3  \w     -5.00  34.00   1.00   20.00    --  -43.14  19.00 -90.00   39
  4  \w     -5.00  34.00   1.00   20.00    --  -43.14  19.00 120.00   39
  5  \w    -44.00  27.00   1.00   20.00    --  -43.14  57.00  60.00   71
  6  \w     -5.00  34.00   1.00   20.00    --  -43.14  19.00-150.00   39
  7  \w     31.00  57.00   1.00   80.00    --  104.50 -30.00  60.00   26
  8  \w    103.00 178.00   1.00   80.00    --  104.50  77.00  60.00   75
  9  \w     34.00  72.00   1.00   80.00    --  104.50 -45.00  30.00   38
 10  \w     31.00  57.00   1.00   80.00    --  104.50 -30.00  90.00   26
 11  \w     35.00  93.00   1.00   80.00    --  104.50 -61.00   0.00   58
 12  \w     22.00 106.00   1.00   80.00    --  104.50 -95.00 -30.00   84
 13  \w     34.00  72.00   1.00   80.00    --  104.50 -45.00-150.00   38
 14  \w     30.00 127.00   1.00   80.00    --  104.50 -77.00   0.00   97
 15  \w     80.00 175.00   1.00   80.00    --  104.50  45.00   0.00   95
 16  \w     31.00  57.00   1.00   80.00    --  104.50 -30.00   0.00   26
 17  \w     31.00  57.00   1.00   80.00    --  104.50 -30.00-180.00   26
 18  \w     31.00 105.00   1.00   80.00    --  104.50-125.00  60.00   74
 19  \w     39.00  88.00   1.00   80.00    --  104.50 -95.00-180.00   49
;
_diffrn_measurement_device         'four-circle diffractometer'
_diffrn_measurement_device_type    'SuperNova, TitanS2'
_diffrn_measurement_method         '\w scans'
_diffrn_radiation_type             CuK\a
_diffrn_radiation_wavelength       1.54184
_diffrn_source                     'micro-focus sealed X-ray tube'
_reflns_Friedel_coverage           0.000
_reflns_Friedel_fraction_full      .
_reflns_Friedel_fraction_max       .
_reflns_number_gt                  12241
_reflns_number_total               14931
_reflns_special_details
;
 Reflections were merged by SHELXL according to the crystal
 class for the calculation of statistics and refinement.
 
 _reflns_Friedel_fraction is defined as the number of unique
 Friedel pairs measured divided by the number that would be
 possible theoretically, ignoring centric projections and
 systematic absences.
;
_reflns_threshold_expression       'I > 2\s(I)'
_computing_cell_refinement         'CrysAlisPro 1.171.41.47a (Rigaku OD, 2019)'
_computing_data_collection         'CrysAlisPro 1.171.41.47a (Rigaku OD, 2019)'
_computing_data_reduction          'CrysAlisPro 1.171.41.47a (Rigaku OD, 2019)'
_computing_molecular_graphics      'Olex2 1.5-alpha (Dolomanov et al., 2009)'
_computing_publication_material    'Olex2 1.5-alpha (Dolomanov et al., 2009)'
_computing_structure_refinement    'SHELXL 2018/3 (Sheldrick, 2015)'
_computing_structure_solution      'SHELXT 2018/2 (Sheldrick, 2018)'
_refine_diff_density_max           1.211
_refine_diff_density_min           -0.692
_refine_diff_density_rms           0.121
_refine_ls_extinction_coef         .
_refine_ls_extinction_method       none
_refine_ls_goodness_of_fit_ref     1.088
_refine_ls_hydrogen_treatment      constr
_refine_ls_matrix_type             full
_refine_ls_number_parameters       1278
_refine_ls_number_reflns           14931
_refine_ls_number_restraints       284
_refine_ls_R_factor_all            0.1001
_refine_ls_R_factor_gt             0.0860
_refine_ls_restrained_S_all        1.080
_refine_ls_shift/su_max            0.002
_refine_ls_shift/su_mean           0.000
_refine_ls_structure_factor_coef   Fsqd
_refine_ls_weighting_details      
 'w=1/[\s^2^(Fo^2^)+(0.0526P)^2^+327.9591P] where P=(Fo^2^+2Fc^2^)/3'
_refine_ls_weighting_scheme        calc
_refine_ls_wR_factor_gt            0.2275
_refine_ls_wR_factor_ref           0.2347
_refine_special_details            ?
_olex2_refinement_description
;
1. Fixed Uiso
 At 1.2 times of:
  All C(H) groups, All C(H,H) groups
 At 1.5 times of:
  All C(H,H,H) groups
2. Uiso/Uaniso restraints and constraints
C8 \\sim C21 \\sim C24 \\sim C15 \\sim C20 \\sim C10: within 2A with sigma of
0.01 and sigma for terminal atoms of 0.01 within 2A
C43 \\sim C44 \\sim C45 \\sim C46 \\sim C47 \\sim C48: within 2A with sigma of
0.001 and sigma for terminal atoms of 0.001 within 2A
Zn \\sim Zn03: within 2A with sigma of 0.01 and sigma for terminal atoms of
0.01 within 2A
C55 \\sim C56 \\sim C57 \\sim C58 \\sim C59 \\sim C60: within 2A with sigma of
0.02 and sigma for terminal atoms of 0.04 within 2A
C37 \\sim C38 \\sim C36 \\sim C39 \\sim C41 \\sim C40: within 2A with sigma of
0.02 and sigma for terminal atoms of 0.04 within 2A
C49 \\sim C50 \\sim C51 \\sim C52 \\sim C53 \\sim C54: within 2A with sigma of
0.04 and sigma for terminal atoms of 0.08 within 2A
C32 \\sim C35 \\sim C30 \\sim C34 \\sim C31 \\sim C33: within 2A with sigma of
0.04 and sigma for terminal atoms of 0.08 within 2A
C01U \\sim C01W \\sim C023 \\sim C01X \\sim C01T \\sim C01Z: within 2A with
sigma of 0.01 and sigma for terminal atoms of 0.01 within 2A
C01X \\sim C01T \\sim C01Z \\sim C01W \\sim C01U \\sim C023: within 2A with
sigma of 0.01 and sigma for terminal atoms of 0.01 within 2A
Uanis(O4) \\sim Ueq, Uanis(C42) \\sim Ueq: with sigma of 0.01 and sigma for
terminal atoms of 0.02
Uanis(Cl1) = Uanis(Cl08)
Uanis(Cl) = Uanis(Cl09)
Uanis(Zn03) = Uanis(Zn)
3. Rigid body (RIGU) restrains
 Cl, Zn, Cl1
 with sigma for 1-2 distances of 0.01 and sigma for 1-3 distances of 0.01
 Cl09, Zn03, Cl08
 with sigma for 1-2 distances of 0.01 and sigma for 1-3 distances of 0.01
4. Others
 Sof(Zn)=Sof(Cl)=Sof(Cl1)=1-FVAR(1)
 Sof(Zn03)=Sof(Cl08)=Sof(Cl09)=FVAR(1)
 Sof(C23)=Sof(H23A)=Sof(H23B)=Sof(C29)=Sof(H29A)=Sof(H29B)=Sof(C27)=Sof(H27A)=
 Sof(H27B)=Sof(C25)=Sof(H25A)=Sof(H25B)=Sof(C28)=Sof(H28A)=Sof(H28B)=Sof(C22)=
 Sof(H22A)=Sof(H22B)=FVAR(2)
 Sof(C37)=Sof(H37A)=Sof(H37B)=Sof(C40)=Sof(H40A)=Sof(H40B)=Sof(C41)=Sof(H41A)=
 Sof(H41B)=Sof(C38)=Sof(H38A)=Sof(H38B)=Sof(C36)=Sof(H36A)=Sof(H36B)=Sof(C39)=
 Sof(H39A)=Sof(H39B)=FVAR(3)
 Sof(C35)=Sof(H35A)=Sof(H35B)=Sof(C33)=Sof(H33A)=Sof(H33B)=Sof(C30)=Sof(H30A)=
 Sof(H30B)=Sof(C34)=Sof(H34A)=Sof(H34B)=Sof(C31)=Sof(H31A)=Sof(H31B)=Sof(C32)=
 Sof(H32A)=Sof(H32B)=FVAR(4)
 Sof(C2)=Sof(H2A)=Sof(H2B)=Sof(C7)=Sof(H7A)=Sof(H7B)=Sof(C9)=Sof(H9A)=Sof(H9B)=
 Sof(C12)=Sof(H12A)=Sof(H12B)=Sof(C13)=Sof(H13A)=Sof(H13B)=Sof(C19)=Sof(H19A)=
 Sof(H19B)=FVAR(5)
 Sof(C45)=Sof(H45A)=Sof(H45B)=Sof(C44)=Sof(H44A)=Sof(H44B)=Sof(C43)=Sof(H43A)=
 Sof(H43B)=Sof(C46)=Sof(H46A)=Sof(H46B)=Sof(C48)=Sof(H48A)=Sof(H48B)=Sof(C47)=
 Sof(H47A)=Sof(H47B)=FVAR(6)
 Sof(C59)=Sof(H59)=Sof(C58)=Sof(H58)=Sof(C60)=Sof(C56)=Sof(H56A)=Sof(H56B)=
 Sof(C57)=Sof(H57)=Sof(C55)=Sof(H55)=FVAR(7)
 Fixed Sof: O1(0.5) O5(0.5) O(0.5) O2(0.5) C01T(0.5) C01U(0.5) C01V(0.5)
 H01V(0.5) C01W(0.5) C01X(0.5) H01X(0.5) C01Z(0.5) H01Z(0.5) C022(0.5)
 C023(0.5) H023(0.5) C024(0.5) H024(0.5) C025(0.5) H025(0.5) C026(0.5)
 C027(0.5) C029(0.5) H029(0.5) C02B(0.5) H02B(0.5) C02E(0.5) C02G(0.5)
 H02A(0.5) H02C(0.5) H02D(0.5) C02J(0.5) H02E(0.5) H02F(0.5) H02G(0.5) O3(0.5)
 O6(0.5) C3(0.5) C4(0.5) H4(0.5) C5(0.5) C6(0.5) O4(0.5) O7(0.5) C11(0.5)
 H11(0.5) C14(0.5) C16(0.5) H16(0.5) C17(0.5) C18(0.5) H18(0.5) C20(0.5)
 C15(0.5) H15(0.5) C24(0.5) H24(0.5) C21(0.5) C8(0.5) H8(0.5) C10(0.5) H10(0.5)
 C26(0.5) H26A(0.5) H26B(0.5) H26C(0.5) C42(0.5) H42A(0.5) H42B(0.5) H42C(0.5)
 C53(0.33333) H53(0.33333) C54(0.33333) H54(0.33333) C52(0.33333) H52(0.33333)
 C50(0.33333) H50A(0.33333) H50B(0.33333) C49(0.33333) H49A(0.33333)
 H49B(0.33333) C51(0.33333) H51A(0.33333) H51B(0.33333)
5.a Secondary CH2 refined with riding coordinates:
 C2(H2A,H2B), C7(H7A,H7B), C9(H9A,H9B), C12(H12A,H12B), C13(H13A,H13B),
 C19(H19A,H19B), C23(H23A,H23B), C29(H29A,H29B), C35(H35A,H35B), C33(H33A,H33B),
  C27(H27A,H27B), C30(H30A,H30B), C34(H34A,H34B), C31(H31A,H31B), C25(H25A,
 H25B), C28(H28A,H28B), C22(H22A,H22B), C32(H32A,H32B), C37(H37A,H37B),
 C40(H40A,H40B), C41(H41A,H41B), C38(H38A,H38B), C36(H36A,H36B), C39(H39A,H39B),
  C45(H45A,H45B), C44(H44A,H44B), C43(H43A,H43B), C46(H46A,H46B), C48(H48A,
 H48B), C47(H47A,H47B), C50(H50A,H50B), C49(H49A,H49B), C51(H51A,H51B),
 C56(H56A,H56B)
5.b Aromatic/amide H refined with riding coordinates:
 C00N(H00N), C00P(H00P), C00S(H00S), C00W(H00W), C00X(H00X), C00Y(H00Y),
 C010(H010), C011(H011), C013(H013), C016(H016), C017(H017), C018(H018),
 C019(H019), C01B(H01B), C01C(H01C), C01D(H01D), C1(H1), C01F(H01F), C01G(H01G),
  C01H(H01H), C01I(H01I), C01J(H01J), C01L(H01L), C01N(H01N), C01V(H01V),
 C01X(H01X), C01Z(H01Z), C023(H023), C024(H024), C025(H025), C029(H029),
 C02B(H02B), C4(H4), C11(H11), C16(H16), C18(H18), C15(H15), C24(H24), C8(H8),
 C10(H10), C53(H53), C54(H54), C52(H52), C59(H59), C58(H58), C57(H57), C55(H55)
5.c Fitted hexagon refined as free rotating group:
 C20(C15,C24,C21,C8,C10)
5.d Idealised Me refined as rotating group:
 C02G(H02A,H02C,H02D), C02J(H02E,H02F,H02G), C26(H26A,H26B,H26C), C42(H42A,
 H42B,H42C)
;
_atom_sites_solution_hydrogens     geom
_atom_sites_solution_primary       ?
_atom_sites_solution_secondary     ?
loop_
  _atom_site_label
  _atom_site_type_symbol
  _atom_site_fract_x
  _atom_site_fract_y
  _atom_site_fract_z
  _atom_site_U_iso_or_equiv
  _atom_site_adp_type
  _atom_site_occupancy
  _atom_site_site_symmetry_order
  _atom_site_calc_flag
  _atom_site_refinement_flags_posn
  _atom_site_refinement_flags_adp
  _atom_site_refinement_flags_occupancy
  _atom_site_disorder_assembly
  _atom_site_disorder_group
 Zn01 Zn -0.38328(3) 0.12575(6) -0.44220(3) 0.0300(2) Uani 1 1 d . . . . .
 Zn02 Zn -0.58188(3) -0.63338(6) -0.59386(3) 0.0307(2) Uani 1 1 d . . . . .
 Zn03 Zn -0.69895(5) -0.14531(9) -0.29068(6) 0.0360(3) Uani 0.940(5) 1 d . U P A
 1
 Cl04 Cl -0.36247(5) 0.11394(13) -0.50351(6) 0.0404(4) Uani 1 1 d . . . . .
 Cl05 Cl -0.39704(6) 0.25467(11) -0.41046(6) 0.0475(5) Uani 1 1 d . . . . .
 Cl06 Cl -0.52387(6) -0.65640(14) -0.61538(6) 0.0473(5) Uani 1 1 d . . . . .
 Cl07 Cl -0.61801(7) -0.74318(12) -0.57082(6) 0.0491(5) Uani 1 1 d . . . . .
 Cl08 Cl -0.66646(10) -0.18271(15) -0.22489(8) 0.0560(7) Uani 0.940(5) 1 d . . P
 A 1
 Cl09 Cl -0.75875(7) -0.20142(16) -0.32390(10) 0.0550(7) Uani 0.940(5) 1 d . . P
 A 1
 N00A N -0.43308(15) 0.0396(4) -0.44807(17) 0.0292(12) Uani 1 1 d . . . . .
 N00B N -0.62161(16) 0.5619(3) -0.14150(16) 0.0251(11) Uani 1 1 d . . . . .
 N00C N -0.58250(16) -0.2880(4) -0.43934(17) 0.0303(12) Uani 1 1 d . . . . .
 N00D N -0.70371(18) -0.0048(4) -0.28953(19) 0.0320(12) Uani 1 1 d . . . . .
 N00E N -0.74237(16) 0.3286(4) -0.31337(17) 0.0274(11) Uani 1 1 d . . . . .
 N00F N -0.84084(16) 0.5573(4) -0.39651(18) 0.0317(12) Uani 1 1 d . . . . .
 N00G N -0.72424(16) 0.4691(3) -0.27504(17) 0.0282(12) Uani 1 1 d . . . . .
 N00H N -0.68843(16) 0.3302(3) -0.25130(17) 0.0273(11) Uani 1 1 d . . . . .
 N00I N -0.54794(15) -0.1486(4) -0.41446(17) 0.0282(11) Uani 1 1 d . . . . .
 N00J N -0.57010(19) -0.5313(4) -0.54760(17) 0.0343(13) Uani 1 1 d . . . . .
 N00K N -0.65972(18) -0.1680(4) -0.33147(19) 0.0344(13) Uani 1 1 d . . . . .
 N00L N -0.52934(16) -0.2313(4) -0.47189(17) 0.0282(11) Uani 1 1 d . . . . .
 C00M C -0.70975(18) 0.1865(4) -0.2864(2) 0.0243(12) Uani 1 1 d . . . . .
 C00N C -0.64664(19) 0.6095(4) -0.1727(2) 0.0267(13) Uani 1 1 d . . . . .
 H00N H -0.647388 0.674828 -0.170761 0.032 Uiso 1 1 calc R U . . .
 C00O C -0.57660(19) -0.2129(5) -0.4141(2) 0.0287(14) Uani 1 1 d . . . . .
 C00P C -0.5337(2) -0.3955(4) -0.5201(2) 0.0316(15) Uani 1 1 d . . . . .
 H00P H -0.511449 -0.354403 -0.520018 0.038 Uiso 1 1 calc R U . . .
 C00Q C -0.71315(18) 0.2870(4) -0.2832(2) 0.0250(12) Uani 1 1 d . . . . .
 C00R C -0.74654(19) 0.4198(4) -0.3072(2) 0.0270(13) Uani 1 1 d . . . . .
 C00S C -0.62123(19) 0.4698(4) -0.1438(2) 0.0309(14) Uani 1 1 d . . . . .
 H00S H -0.603851 0.436069 -0.121492 0.037 Uiso 1 1 calc R U . . .
 C00T C -0.69561(19) 0.4208(4) -0.2477(2) 0.0269(13) Uani 1 1 d . . . . .
 C00U C -0.67057(18) 0.4713(4) -0.2109(2) 0.0257(13) Uani 1 1 d . . . . .
 C00V C -0.5574(2) -0.2948(4) -0.4669(2) 0.0288(14) Uani 1 1 d . . . . .
 C00W C -0.5385(2) -0.4725(4) -0.5459(2) 0.0331(15) Uani 1 1 d . . . . .
 H00W H -0.518939 -0.484611 -0.563081 0.040 Uiso 1 1 calc R U . . .
 C00X C -0.64523(19) 0.4224(4) -0.1775(2) 0.0307(15) Uani 1 1 d . . . . .
 H00X H -0.644643 0.356870 -0.178026 0.037 Uiso 1 1 calc R U . . .
 C00Y C -0.4664(2) -0.1022(5) -0.4732(2) 0.0307(14) Uani 1 1 d . . . . .
 H00Y H -0.467935 -0.155028 -0.491216 0.037 Uiso 1 1 calc R U . . .
 C00Z C -0.49380(18) -0.0907(4) -0.4463(2) 0.0269(13) Uani 1 1 d . . . . .
 C010 C -0.67144(19) 0.5663(4) -0.2078(2) 0.0276(13) Uani 1 1 d . . . . .
 H010 H -0.688835 0.601719 -0.229430 0.033 Uiso 1 1 calc R U . . .
 C011 C -0.4603(2) 0.0512(5) -0.4227(2) 0.0354(16) Uani 1 1 d . . . . .
 H011 H -0.458264 0.104709 -0.405184 0.043 Uiso 1 1 calc R U . . .
 C012 C -0.52578(18) -0.1609(4) -0.44416(19) 0.0270(13) Uani 1 1 d . . . . .
 C013 C -0.4369(2) -0.0349(5) -0.4734(2) 0.0310(14) Uani 1 1 d . . . . .
 H013 H -0.418491 -0.042008 -0.492321 0.037 Uiso 1 1 calc R U . . .
 C014 C -0.6052(2) -0.1990(5) -0.3849(2) 0.0308(14) Uani 1 1 d . . . . .
 C015 C -0.77901(19) 0.4678(4) -0.3383(2) 0.0287(14) Uani 1 1 d . . . . .
 C016 C -0.83723(19) 0.4652(4) -0.3969(2) 0.0298(14) Uani 1 1 d . . . . .
 H016 H -0.856147 0.430872 -0.417628 0.036 Uiso 1 1 calc R U . . .
 C017 C -0.80728(19) 0.4183(4) -0.3685(2) 0.0291(14) Uani 1 1 d . . . . .
 H017 H -0.805897 0.352909 -0.369400 0.035 Uiso 1 1 calc R U . . .
 C018 C -0.4909(2) -0.0118(5) -0.4213(2) 0.0332(15) Uani 1 1 d . . . . .
 H018 H -0.509913 -0.001178 -0.403311 0.040 Uiso 1 1 calc R U . . .
 C019 C -0.7341(2) 0.1365(5) -0.3190(2) 0.0331(15) Uani 1 1 d . . . . .
 H019 H -0.753429 0.166997 -0.340869 0.040 Uiso 1 1 calc R U . . .
 C01A C -0.5613(2) -0.3780(4) -0.4944(2) 0.0322(15) Uani 1 1 d . . . . .
 C01B C -0.7303(2) 0.0418(5) -0.3196(2) 0.0353(15) Uani 1 1 d . . . . .
 H01B H -0.747212 0.008163 -0.342344 0.042 Uiso 1 1 calc R U . . .
 C01C C -0.7822(2) 0.5628(5) -0.3383(3) 0.043(2) Uani 1 1 d . . . . .
 H01C H -0.762986 0.598803 -0.318651 0.052 Uiso 1 1 calc R U . . .
 C01D C -0.6827(3) 0.1387(5) -0.2547(2) 0.0430(19) Uani 1 1 d . . . . .
 H01D H -0.665845 0.170765 -0.231448 0.052 Uiso 1 1 calc R U . . .
 C1 C -0.8138(2) 0.6052(5) -0.3675(3) 0.0415(19) Uani 1 1 d . . . . .
 H1 H -0.816353 0.670446 -0.366845 0.050 Uiso 1 1 calc R U . . .
 C01F C -0.6807(3) 0.0434(5) -0.2575(3) 0.048(2) Uani 1 1 d . . . . .
 H01F H -0.662149 0.011076 -0.235672 0.058 Uiso 1 1 calc R U . . .
 C01G C -0.6445(2) -0.2314(6) -0.3955(3) 0.049(2) Uani 1 1 d . . . . .
 H01G H -0.653542 -0.265664 -0.421204 0.059 Uiso 1 1 calc R U . . .
 C01H C -0.6709(2) -0.2138(6) -0.3682(3) 0.048(2) Uani 1 1 d . . . . .
 H01H H -0.698383 -0.235644 -0.376204 0.057 Uiso 1 1 calc R U . . .
 C01I C -0.5938(3) -0.4383(5) -0.4957(3) 0.047(2) Uani 1 1 d . . . . .
 H01I H -0.613699 -0.427737 -0.478824 0.056 Uiso 1 1 calc R U . . .
 C01J C -0.5964(3) -0.5152(5) -0.5227(2) 0.049(2) Uani 1 1 d . . . . .
 H01J H -0.618089 -0.557896 -0.523165 0.059 Uiso 1 1 calc R U . . .
 O1 O -0.7836(3) 0.3593(6) -0.4674(3) 0.0289(19) Uani 0.5 1 d . . P B 1
 C01L C -0.5940(3) -0.1490(7) -0.3477(3) 0.062(3) Uani 1 1 d . . . . .
 H01L H -0.567136 -0.123598 -0.339827 0.075 Uiso 1 1 calc R U . . .
 O5 O -0.7547(3) -0.1677(7) -0.4347(4) 0.041(2) Uani 0.5 1 d . . P . .
 C01N C -0.6217(3) -0.1357(8) -0.3219(3) 0.069(3) Uani 1 1 d . . . . .
 H01N H -0.613191 -0.101774 -0.295979 0.083 Uiso 1 1 calc R U . . .
 O O -0.7254(3) 0.6574(7) -0.4359(4) 0.044(3) Uani 0.5 1 d . . P . .
 O2 O -0.6863(3) 0.2393(7) -0.3836(3) 0.040(2) Uani 0.5 1 d . . P B 1
 C01T C -0.7262(4) 0.5658(11) -0.4317(6) 0.033(3) Uani 0.5 1 d . U P B 1
 C01U C -0.7188(4) 0.3728(11) -0.4168(6) 0.032(3) Uani 0.5 1 d . U P B 1
 C01V C -0.7885(4) 0.0727(9) -0.4313(4) 0.030(3) Uani 0.5 1 d . . P B 1
 H01V H -0.812400 0.107341 -0.430079 0.037 Uiso 0.5 1 calc R U P B 1
 C01W C -0.7523(4) 0.4144(11) -0.4452(5) 0.030(3) Uani 0.5 1 d . U P B 1
 C01X C -0.6917(4) 0.5246(11) -0.4015(5) 0.039(3) Uani 0.5 1 d . U P B 1
 H01X H -0.670725 0.563686 -0.386173 0.046 Uiso 0.5 1 calc R U P B 1
 C01Z C -0.7566(4) 0.5062(9) -0.4534(4) 0.030(2) Uani 0.5 1 d . U P B 1
 H01Z H -0.779672 0.529302 -0.473456 0.036 Uiso 0.5 1 calc R U P B 1
 C022 C -0.7550(5) -0.0754(10) -0.4323(5) 0.037(3) Uani 0.5 1 d . . P B 1
 C023 C -0.6887(5) 0.4364(12) -0.3950(6) 0.037(3) Uani 0.5 1 d . U P B 1
 H023 H -0.665621 0.413154 -0.374982 0.045 Uiso 0.5 1 calc R U P B 1
 C024 C -0.7906(4) -0.0219(11) -0.4324(5) 0.038(3) Uani 0.5 1 d . . P B 1
 H024 H -0.816190 -0.051758 -0.433269 0.046 Uiso 0.5 1 calc R U P B 1
 C025 C -0.7190(4) -0.0286(10) -0.4318(5) 0.035(3) Uani 0.5 1 d . . P B 1
 H025 H -0.694789 -0.063003 -0.432133 0.042 Uiso 0.5 1 calc R U P B 1
 C026 C -0.7510(4) 0.1204(9) -0.4321(4) 0.029(3) Uani 0.5 1 d . . P B 1
 C027 C -0.7492(4) 0.2222(10) -0.4346(4) 0.032(3) Uani 0.5 1 d . . P B 1
 C029 C -0.7799(4) 0.2660(9) -0.4616(4) 0.032(3) Uani 0.5 1 d . . P B 1
 H029 H -0.800920 0.228711 -0.478122 0.038 Uiso 0.5 1 calc R U P B 1
 C02B C -0.7168(4) 0.0641(10) -0.4307(5) 0.034(3) Uani 0.5 1 d . . P B 1
 H02B H -0.690745 0.092461 -0.428988 0.041 Uiso 0.5 1 calc R U P B 1
 C02E C -0.7150(4) 0.2753(10) -0.4090(5) 0.033(3) Uani 0.5 1 d . . P B 1
 C02G C -0.7601(5) 0.7009(11) -0.4635(5) 0.045(4) Uani 0.5 1 d . . P B 2
 H02A H -0.764006 0.674938 -0.492543 0.067 Uiso 0.5 1 calc R U P B 2
 H02C H -0.755179 0.767414 -0.464592 0.067 Uiso 0.5 1 calc R U P B 2
 H02D H -0.784852 0.689995 -0.452082 0.067 Uiso 0.5 1 calc R U P B 2
 C02J C -0.7928(5) -0.2152(11) -0.4410(6) 0.051(4) Uani 0.5 1 d . . P B 1
 H02E H -0.810965 -0.193202 -0.467472 0.077 Uiso 0.5 1 calc R U P B 1
 H02F H -0.805663 -0.203711 -0.416446 0.077 Uiso 0.5 1 calc R U P B 1
 H02G H -0.788090 -0.281591 -0.443368 0.077 Uiso 0.5 1 calc R U P B 1
 O3 O -0.5513(3) 0.4164(8) -0.1968(4) 0.048(3) Uani 0.5 1 d . . P C 2
 O6 O -0.6196(4) 0.2786(9) -0.2995(4) 0.054(3) Uani 0.5 1 d . . P C 2
 C3 C -0.5934(5) 0.617(2) -0.2630(9) 0.048(6) Uani 0.5 1 d . . P C 2
 C4 C -0.5705(6) 0.5607(14) -0.2292(7) 0.042(4) Uani 0.5 1 d . . P C 2
 H4 H -0.552602 0.588767 -0.205320 0.050 Uiso 0.5 1 calc R U P C 2
 C5 C -0.5734(6) 0.2710(13) -0.2318(7) 0.042(4) Uani 0.5 1 d . . P C 2
 C6 C -0.5743(4) 0.4662(12) -0.2310(5) 0.039(3) Uani 0.5 1 d . . P C 2
 O4 O -0.5475(5) -0.1114(10) -0.2267(5) 0.078(4) Uani 0.5 1 d . U P . .
 O7 O -0.5901(5) 0.7046(10) -0.2640(5) 0.072(4) Uani 0.5 1 d . . P . .
 C11 C -0.6186(8) 0.5718(16) -0.2970(7) 0.061(6) Uani 0.5 1 d . . P C 2
 H11 H -0.634368 0.606800 -0.319996 0.073 Uiso 0.5 1 calc R U P C 2
 C14 C -0.5992(4) 0.3197(12) -0.2687(5) 0.044(4) Uani 0.5 1 d . . P C 2
 C16 C -0.5520(5) 0.3235(12) -0.1996(5) 0.048(4) Uani 0.5 1 d . . P C 2
 H16 H -0.535501 0.291195 -0.176121 0.058 Uiso 0.5 1 calc R U P C 2
 C17 C -0.5986(5) 0.4182(13) -0.2660(5) 0.048(4) Uani 0.5 1 d . . P C 2
 C18 C -0.6213(6) 0.4790(14) -0.2982(5) 0.052(4) Uani 0.5 1 d . . P C 2
 H18 H -0.639425 0.451859 -0.322126 0.062 Uiso 0.5 1 calc R U P C 2
 C20 C -0.5711(4) 0.1691(6) -0.2299(4) 0.054(4) Uani 0.5 1 d G U P C 2
 C15 C -0.5722(4) 0.1216(8) -0.1921(3) 0.060(4) Uani 0.5 1 d G U P C 2
 H15 H -0.577869 0.153752 -0.167988 0.072 Uiso 0.5 1 calc R U P C 2
 C24 C -0.5649(4) 0.0271(8) -0.1897(3) 0.065(4) Uani 0.5 1 d G U P C 2
 H24 H -0.565648 -0.005304 -0.163855 0.078 Uiso 0.5 1 calc R U P C 2
 C21 C -0.5566(5) -0.0199(6) -0.2250(4) 0.065(4) Uani 0.5 1 d G U P C 2
 C8 C -0.5555(5) 0.0276(8) -0.2627(3) 0.062(4) Uani 0.5 1 d G U P C 2
 H8 H -0.549850 -0.004589 -0.286878 0.074 Uiso 0.5 1 calc R U P C 2
 C10 C -0.5628(5) 0.1220(8) -0.2652(3) 0.061(4) Uani 0.5 1 d G U P C 2
 H10 H -0.562071 0.154467 -0.291011 0.073 Uiso 0.5 1 calc R U P C 2
 C2 C -0.5457(6) 0.1918(15) -0.4025(7) 0.066(6) Uani 0.497(12) 1 d . . P D 9
 H2A H -0.531599 0.176666 -0.426089 0.080 Uiso 0.497(12) 1 calc R U P D 9
 H2B H -0.530512 0.161487 -0.375924 0.080 Uiso 0.497(12) 1 calc R U P D 9
 C26 C -0.5649(8) -0.2467(14) -0.2281(9) 0.087(8) Uani 0.5 1 d . . P E 2
 H26A H -0.569496 -0.272612 -0.200964 0.130 Uiso 0.5 1 calc R U P E 2
 H26B H -0.572284 -0.181199 -0.229687 0.130 Uiso 0.5 1 calc R U P E 2
 H26C H -0.535890 -0.253517 -0.229206 0.130 Uiso 0.5 1 calc R U P E 2
 C7 C -0.6137(6) 0.2061(16) -0.4516(6) 0.059(5) Uani 0.497(12) 1 d . . P D 9
 H7A H -0.602267 0.193824 -0.477429 0.071 Uiso 0.497(12) 1 calc R U P D 9
 H7B H -0.642185 0.182498 -0.457274 0.071 Uiso 0.497(12) 1 calc R U P D 9
 C9 C -0.5452(7) 0.2951(14) -0.3958(6) 0.062(6) Uani 0.497(12) 1 d . . P D 9
 H9A H -0.516459 0.317479 -0.390861 0.074 Uiso 0.497(12) 1 calc R U P D 9
 H9B H -0.556009 0.309510 -0.369913 0.074 Uiso 0.497(12) 1 calc R U P D 9
 C12 C -0.6139(5) 0.3038(15) -0.4440(6) 0.056(5) Uani 0.497(12) 1 d . . P D 9
 H12A H -0.626844 0.315905 -0.419277 0.067 Uiso 0.497(12) 1 calc R U P D 9
 H12B H -0.630644 0.334482 -0.469617 0.067 Uiso 0.497(12) 1 calc R U P D 9
 C13 C -0.5882(7) 0.1558(17) -0.4132(6) 0.066(6) Uani 0.497(12) 1 d . . P D 9
 H13A H -0.601046 0.163243 -0.388083 0.079 Uiso 0.497(12) 1 calc R U P D 9
 H13B H -0.587571 0.089108 -0.419840 0.079 Uiso 0.497(12) 1 calc R U P D 9
 C19 C -0.5709(7) 0.3451(13) -0.4347(6) 0.054(5) Uani 0.497(12) 1 d . . P D 9
 H19A H -0.572219 0.411812 -0.428411 0.065 Uiso 0.497(12) 1 calc R U P D 9
 H19B H -0.558254 0.337660 -0.460025 0.065 Uiso 0.497(12) 1 calc R U P D 9
 C23 C -0.6752(7) 0.132(2) -0.4020(8) 0.071(7) Uani 0.425(11) 1 d . . P F 2
 H23A H -0.702261 0.111078 -0.397515 0.085 Uiso 0.425(11) 1 calc R U P F 2
 H23B H -0.671905 0.198249 -0.393803 0.085 Uiso 0.425(11) 1 calc R U P F 2
 C29 C -0.5970(7) 0.0987(18) -0.4282(7) 0.053(5) Uani 0.425(11) 1 d . . P F 2
 H29A H -0.598791 0.033520 -0.437746 0.064 Uiso 0.425(11) 1 calc R U P F 2
 H29B H -0.570330 0.123399 -0.432257 0.064 Uiso 0.425(11) 1 calc R U P F 2
 C35 C -0.5798(8) 0.393(2) -0.4045(10) 0.071(7) Uani 0.395(11) 1 d . U P G 8
 H35A H -0.601738 0.410683 -0.429285 0.085 Uiso 0.395(11) 1 calc R U P G 8
 H35B H -0.591892 0.350811 -0.385892 0.085 Uiso 0.395(11) 1 calc R U P G 8
 C33 C -0.5289(10) 0.451(2) -0.3420(10) 0.083(8) Uani 0.395(11) 1 d . U P G 8
 H33A H -0.540349 0.415199 -0.320765 0.099 Uiso 0.395(11) 1 calc R U P G 8
 H33B H -0.516886 0.508422 -0.327913 0.099 Uiso 0.395(11) 1 calc R U P G 8
 C27 C -0.6313(8) 0.1526(17) -0.4563(7) 0.059(6) Uani 0.425(11) 1 d . . P F 2
 H27A H -0.630762 0.142760 -0.486986 0.071 Uiso 0.425(11) 1 calc R U P F 2
 H27B H -0.627558 0.219267 -0.449922 0.071 Uiso 0.425(11) 1 calc R U P F 2
 C30 C -0.5460(9) 0.342(3) -0.4207(13) 0.080(8) Uani 0.395(11) 1 d . U P G 8
 H30A H -0.557581 0.287085 -0.437257 0.096 Uiso 0.395(11) 1 calc R U P G 8
 H30B H -0.534580 0.383243 -0.440161 0.096 Uiso 0.395(11) 1 calc R U P G 8
 C34 C -0.5632(10) 0.475(2) -0.3800(9) 0.077(8) Uani 0.395(11) 1 d . U P G 8
 H34A H -0.585562 0.506624 -0.369388 0.092 Uiso 0.395(11) 1 calc R U P G 8
 H34B H -0.552694 0.518464 -0.399195 0.092 Uiso 0.395(11) 1 calc R U P G 8
 C31 C -0.5121(9) 0.313(2) -0.3835(11) 0.082(8) Uani 0.395(11) 1 d . U P G 8
 H31A H -0.522930 0.267430 -0.365620 0.099 Uiso 0.395(11) 1 calc R U P G 8
 H31B H -0.489785 0.283400 -0.394783 0.099 Uiso 0.395(11) 1 calc R U P G 8
 C25 C -0.6402(7) 0.0741(17) -0.3741(6) 0.059(6) Uani 0.425(11) 1 d . . P F 2
 H25A H -0.640799 0.081975 -0.343288 0.071 Uiso 0.425(11) 1 calc R U P F 2
 H25B H -0.644880 0.008017 -0.381377 0.071 Uiso 0.425(11) 1 calc R U P F 2
 C28 C -0.5978(7) 0.1021(17) -0.3812(7) 0.058(6) Uani 0.425(11) 1 d . . P F 2
 H28A H -0.591242 0.165438 -0.370111 0.069 Uiso 0.425(11) 1 calc R U P F 2
 H28B H -0.576688 0.059874 -0.365003 0.069 Uiso 0.425(11) 1 calc R U P F 2
 C22 C -0.6726(7) 0.120(2) -0.4474(9) 0.085(9) Uani 0.425(11) 1 d . . P F 2
 H22A H -0.695105 0.155276 -0.465964 0.102 Uiso 0.425(11) 1 calc R U P F 2
 H22B H -0.676589 0.054064 -0.455156 0.102 Uiso 0.425(11) 1 calc R U P F 2
 C32 C -0.4950(8) 0.394(2) -0.3560(8) 0.067(7) Uani 0.395(11) 1 d . U P G 8
 H32A H -0.479641 0.434242 -0.372343 0.080 Uiso 0.395(11) 1 calc R U P G 8
 H32B H -0.475433 0.371740 -0.330088 0.080 Uiso 0.395(11) 1 calc R U P G 8
 C37 C -0.5412(8) 0.086(2) -0.2024(8) 0.078(6) Uani 0.426(10) 1 d . U P H 6
 H37A H -0.512467 0.108336 -0.197871 0.094 Uiso 0.426(10) 1 calc R U P H 6
 H37B H -0.543071 0.042734 -0.178869 0.094 Uiso 0.426(10) 1 calc R U P H 6
 C40 C -0.5828(9) 0.185(2) -0.2811(9) 0.080(7) Uani 0.426(10) 1 d . U P H 6
 H40A H -0.581232 0.230170 -0.304041 0.096 Uiso 0.426(10) 1 calc R U P H 6
 H40B H -0.611500 0.162612 -0.285535 0.096 Uiso 0.426(10) 1 calc R U P H 6
 C41 C -0.5539(10) 0.1035(19) -0.2836(8) 0.074(7) Uani 0.426(10) 1 d . U P H 6
 H41A H -0.525978 0.126728 -0.283752 0.089 Uiso 0.426(10) 1 calc R U P H 6
 H41B H -0.563866 0.068604 -0.310607 0.089 Uiso 0.426(10) 1 calc R U P H 6
 C38 C -0.5708(9) 0.171(2) -0.2008(10) 0.078(7) Uani 0.426(10) 1 d . U P H 6
 H38A H -0.599041 0.149115 -0.201448 0.093 Uiso 0.426(10) 1 calc R U P H 6
 H38B H -0.561305 0.206703 -0.173911 0.093 Uiso 0.426(10) 1 calc R U P H 6
 C36 C -0.5524(11) 0.039(2) -0.2440(9) 0.085(7) Uani 0.426(10) 1 d . U P H 6
 H36A H -0.579729 0.009805 -0.246367 0.101 Uiso 0.426(10) 1 calc R U P H 6
 H36B H -0.532321 -0.011081 -0.244830 0.101 Uiso 0.426(10) 1 calc R U P H 6
 C39 C -0.5708(13) 0.230(3) -0.2379(12) 0.082(8) Uani 0.426(10) 1 d . U P H 6
 H39A H -0.542846 0.256417 -0.235124 0.098 Uiso 0.426(10) 1 calc R U P H 6
 H39B H -0.589723 0.282565 -0.236986 0.098 Uiso 0.426(10) 1 calc R U P H 6
 C42 C -0.5463(9) -0.1650(16) -0.1896(8) 0.091(8) Uani 0.5 1 d . U P C 1
 H42A H -0.541715 -0.229772 -0.195988 0.137 Uiso 0.5 1 calc R U P C 1
 H42B H -0.572550 -0.159140 -0.180474 0.137 Uiso 0.5 1 calc R U P C 1
 H42C H -0.523996 -0.143390 -0.166465 0.137 Uiso 0.5 1 calc R U P C 1
 C45 C -0.5786(10) 0.554(3) -0.3335(11) 0.059(4) Uani 0.295(12) 1 d . U P I 12
 H45A H -0.558656 0.601149 -0.338971 0.071 Uiso 0.295(12) 1 calc R U P I 12
 H45B H -0.594416 0.531815 -0.361540 0.071 Uiso 0.295(12) 1 calc R U P I 12
 C44 C -0.5546(10) 0.469(3) -0.3058(11) 0.059(4) Uani 0.295(12) 1 d . U P I 12
 H44A H -0.574465 0.420791 -0.302186 0.071 Uiso 0.295(12) 1 calc R U P I 12
 H44B H -0.534518 0.442377 -0.321224 0.071 Uiso 0.295(12) 1 calc R U P I 12
 C43 C -0.5332(9) 0.504(3) -0.2634(10) 0.059(4) Uani 0.295(12) 1 d . U P I 12
 H43A H -0.513661 0.553303 -0.267115 0.071 Uiso 0.295(12) 1 calc R U P I 12
 H43B H -0.517555 0.453470 -0.246542 0.071 Uiso 0.295(12) 1 calc R U P I 12
 C46 C -0.5641(15) 0.542(4) -0.2398(16) 0.059(4) Uani 0.295(12) 1 d . U P I 12
 H46A H -0.586006 0.495588 -0.239528 0.071 Uiso 0.295(12) 1 calc R U P I 12
 H46B H -0.550723 0.556257 -0.209660 0.071 Uiso 0.295(12) 1 calc R U P I 12
 C48 C -0.5811(16) 0.623(5) -0.262(2) 0.059(4) Uani 0.295(12) 1 d . U P I 12
 H48A H -0.558708 0.665514 -0.265019 0.071 Uiso 0.295(12) 1 calc R U P I 12
 H48B H -0.598603 0.654796 -0.244663 0.071 Uiso 0.295(12) 1 calc R U P I 12
 C47 C -0.6075(12) 0.597(3) -0.3074(14) 0.059(4) Uani 0.295(12) 1 d . U P I 12
 H47A H -0.629042 0.551611 -0.304330 0.071 Uiso 0.295(12) 1 calc R U P I 12
 H47B H -0.620899 0.652166 -0.322078 0.071 Uiso 0.295(12) 1 calc R U P I 12
 C53 C -0.7068(11) 0.566(2) -0.4537(11) 0.068(7) Uani 0.3333 1 d . U P J 5
 H53 H -0.688226 0.615900 -0.453211 0.082 Uiso 0.3333 1 calc R U P J 5
 C54 C -0.7273(13) 0.522(3) -0.4908(14) 0.097(11) Uani 0.3333 1 d . U P J 5
 H54 H -0.745439 0.551793 -0.513932 0.117 Uiso 0.3333 1 calc R U P J 5
 C52 C -0.7175(16) 0.526(3) -0.4154(13) 0.083(9) Uani 0.3333 1 d . U P J 5
 H52 H -0.730379 0.559359 -0.396177 0.099 Uiso 0.3333 1 calc R U P J 5
 C50 C -0.7318(16) 0.379(3) -0.4466(16) 0.099(11) Uani 0.3333 1 d . U P J 5
 H50A H -0.760594 0.397474 -0.447665 0.118 Uiso 0.3333 1 calc R U P J 5
 H50B H -0.729996 0.311067 -0.445310 0.118 Uiso 0.3333 1 calc R U P J 5
 C49 C -0.7167(14) 0.418(3) -0.4898(15) 0.105(11) Uani 0.3333 1 d . U P J 5
 H49A H -0.686862 0.408016 -0.487185 0.126 Uiso 0.3333 1 calc R U P J 5
 H49B H -0.731743 0.386206 -0.516142 0.126 Uiso 0.3333 1 calc R U P J 5
 C51 C -0.7051(14) 0.419(3) -0.4093(11) 0.072(9) Uani 0.3333 1 d . U P J 5
 H51A H -0.675810 0.409129 -0.409741 0.087 Uiso 0.3333 1 calc R U P J 5
 H51B H -0.710886 0.393883 -0.382240 0.087 Uiso 0.3333 1 calc R U P J 5
 Zn Zn -0.7039(10) -0.1433(19) -0.3052(9) 0.0360(3) Uani 0.060(5) 1 d . U P A 2
 Cl Cl -0.7641(12) -0.172(3) -0.3511(17) 0.0550(7) Uani 0.060(5) 1 d . . P A 2
 Cl1 Cl -0.6889(17) -0.205(3) -0.2428(14) 0.0560(7) Uani 0.060(5) 1 d . . P A
 2
 C59 C -0.550(2) 0.633(3) -0.283(2) 0.082(14) Uani 0.189(15) 1 d . U P K 13
 H59 H -0.524639 0.666402 -0.276076 0.099 Uiso 0.189(15) 1 calc R U P K 13
 C58 C -0.571(2) 0.613(4) -0.323(2) 0.082(14) Uani 0.189(15) 1 d . U P K 13
 H58 H -0.583551 0.657458 -0.344011 0.098 Uiso 0.189(15) 1 calc R U P K 13
 C60 C -0.574(4) 0.591(5) -0.249(3) 0.085(14) Uani 0.189(15) 1 d . U P K 13
 C56 C -0.571(3) 0.477(4) -0.256(3) 0.087(14) Uani 0.189(15) 1 d . U P K 13
 H56A H -0.542666 0.455864 -0.250380 0.105 Uiso 0.189(15) 1 calc R U P K 13
 H56B H -0.585754 0.445090 -0.235523 0.105 Uiso 0.189(15) 1 calc R U P K 13
 C57 C -0.593(3) 0.461(4) -0.301(2) 0.092(14) Uani 0.189(15) 1 d . U P K 13
 H57 H -0.616806 0.424474 -0.310023 0.110 Uiso 0.189(15) 1 calc R U P K 13
 C55 C -0.572(3) 0.507(4) -0.329(2) 0.087(14) Uani 0.189(15) 1 d . U P K 13
 H55 H -0.560637 0.476097 -0.350139 0.104 Uiso 0.189(15) 1 calc R U P K 13

loop_
  _atom_site_aniso_label
  _atom_site_aniso_U_11
  _atom_site_aniso_U_22
  _atom_site_aniso_U_33
  _atom_site_aniso_U_23
  _atom_site_aniso_U_13
  _atom_site_aniso_U_12
 Zn01 0.0258(4) 0.0191(4) 0.0359(5) -0.0019(3) -0.0139(3) 0.0007(3)
 Zn02 0.0420(5) 0.0190(4) 0.0240(4) -0.0018(3) -0.0095(4) 0.0026(4)
 Zn03 0.0493(7) 0.0153(4) 0.0453(9) -0.0018(6) 0.0143(7) -0.0012(4)
 Cl04 0.0315(8) 0.0410(10) 0.0439(9) 0.0099(7) -0.0026(7) -0.0028(7)
 Cl05 0.0561(11) 0.0211(8) 0.0502(10) -0.0087(7) -0.0227(8) 0.0113(7)
 Cl06 0.0408(9) 0.0440(10) 0.0486(10) -0.0059(8) -0.0093(8) 0.0168(8)
 Cl07 0.0755(13) 0.0244(8) 0.0416(10) 0.0015(7) -0.0006(9) -0.0126(8)
 Cl08 0.098(2) 0.0284(10) 0.0435(13) 0.0121(9) 0.0190(13) 0.0221(12)
 Cl09 0.0479(11) 0.0340(11) 0.087(2) -0.0235(12) 0.0233(12) -0.0146(9)
 N00A 0.023(2) 0.028(3) 0.030(3) -0.004(2) -0.010(2) 0.002(2)
 N00B 0.028(3) 0.018(2) 0.026(3) 0.002(2) -0.002(2) 0.001(2)
 N00C 0.031(3) 0.024(3) 0.029(3) -0.004(2) -0.008(2) 0.000(2)
 N00D 0.039(3) 0.015(3) 0.039(3) -0.002(2) 0.002(2) -0.005(2)
 N00E 0.026(3) 0.018(3) 0.033(3) 0.000(2) -0.006(2) 0.002(2)
 N00F 0.028(3) 0.020(3) 0.038(3) -0.007(2) -0.012(2) -0.002(2)
 N00G 0.029(3) 0.015(2) 0.032(3) 0.002(2) -0.013(2) 0.000(2)
 N00H 0.025(2) 0.015(2) 0.036(3) 0.001(2) -0.008(2) -0.003(2)
 N00I 0.022(2) 0.030(3) 0.027(3) -0.004(2) -0.006(2) 0.000(2)
 N00J 0.052(3) 0.022(3) 0.021(3) -0.001(2) -0.008(2) -0.004(2)
 N00K 0.038(3) 0.027(3) 0.037(3) -0.003(2) 0.004(2) -0.005(2)
 N00L 0.032(3) 0.022(3) 0.027(3) -0.005(2) -0.003(2) 0.000(2)
 C00M 0.025(3) 0.014(3) 0.030(3) 0.001(2) 0.000(2) 0.000(2)
 C00N 0.028(3) 0.014(3) 0.034(3) 0.006(2) -0.005(3) -0.002(2)
 C00O 0.026(3) 0.027(3) 0.026(3) -0.003(3) -0.008(2) 0.003(3)
 C00P 0.028(3) 0.019(3) 0.039(4) -0.007(3) -0.010(3) 0.001(2)
 C00Q 0.022(3) 0.021(3) 0.028(3) 0.002(2) -0.003(2) 0.000(2)
 C00R 0.025(3) 0.016(3) 0.035(3) 0.000(2) -0.006(3) -0.004(2)
 C00S 0.027(3) 0.023(3) 0.034(3) 0.006(3) -0.014(3) -0.001(3)
 C00T 0.025(3) 0.019(3) 0.031(3) 0.001(2) -0.008(2) -0.001(2)
 C00U 0.022(3) 0.019(3) 0.030(3) 0.003(2) -0.009(2) 0.000(2)
 C00V 0.032(3) 0.023(3) 0.024(3) -0.005(2) -0.010(2) 0.004(3)
 C00W 0.033(3) 0.021(3) 0.036(4) -0.006(3) -0.013(3) 0.004(3)
 C00X 0.031(3) 0.009(3) 0.042(4) 0.004(2) -0.017(3) 0.001(2)
 C00Y 0.033(3) 0.027(3) 0.026(3) -0.005(3) -0.007(3) 0.002(3)
 C00Z 0.021(3) 0.027(3) 0.026(3) -0.004(2) -0.010(2) 0.004(2)
 C010 0.029(3) 0.018(3) 0.030(3) 0.000(2) -0.005(3) 0.002(2)
 C011 0.034(3) 0.024(3) 0.043(4) -0.010(3) -0.005(3) 0.004(3)
 C012 0.026(3) 0.023(3) 0.025(3) -0.006(2) -0.011(2) 0.002(2)
 C013 0.028(3) 0.028(3) 0.034(3) -0.008(3) 0.000(3) 0.000(3)
 C014 0.033(3) 0.025(3) 0.029(3) -0.003(3) -0.003(3) 0.002(3)
 C015 0.025(3) 0.020(3) 0.031(3) -0.001(2) -0.016(3) 0.001(2)
 C016 0.030(3) 0.017(3) 0.034(3) -0.004(2) -0.011(3) -0.001(2)
 C017 0.031(3) 0.017(3) 0.033(3) -0.001(2) -0.008(3) -0.004(2)
 C018 0.032(3) 0.026(3) 0.039(4) -0.007(3) 0.001(3) -0.002(3)
 C019 0.030(3) 0.023(3) 0.041(4) -0.002(3) -0.005(3) 0.002(3)
 C01A 0.040(4) 0.022(3) 0.025(3) -0.001(2) -0.015(3) 0.001(3)
 C01B 0.034(3) 0.022(3) 0.043(4) -0.005(3) -0.006(3) 0.000(3)
 C01C 0.036(4) 0.019(3) 0.058(5) -0.006(3) -0.027(3) -0.002(3)
 C01D 0.061(5) 0.019(3) 0.037(4) -0.003(3) -0.018(3) 0.005(3)
 C1 0.039(4) 0.016(3) 0.055(5) -0.009(3) -0.022(3) -0.003(3)
 C01F 0.072(5) 0.016(3) 0.042(4) 0.002(3) -0.023(4) 0.003(3)
 C01G 0.030(4) 0.066(6) 0.046(4) -0.029(4) -0.002(3) -0.005(4)
 C01H 0.029(4) 0.058(5) 0.053(5) -0.021(4) 0.002(3) -0.004(3)
 C01I 0.069(5) 0.035(4) 0.040(4) -0.016(3) 0.018(4) -0.020(4)
 C01J 0.078(6) 0.030(4) 0.039(4) -0.014(3) 0.012(4) -0.030(4)
 O1 0.033(5) 0.022(4) 0.031(5) -0.001(4) 0.004(4) -0.007(4)
 C01L 0.049(5) 0.085(7) 0.056(5) -0.035(5) 0.018(4) -0.037(5)
 O5 0.042(6) 0.026(5) 0.055(6) -0.009(4) 0.009(5) -0.008(4)
 C01N 0.062(6) 0.094(8) 0.057(5) -0.044(6) 0.024(5) -0.039(6)
 O 0.029(5) 0.030(5) 0.066(7) -0.007(5) -0.010(5) -0.005(4)
 O2 0.023(5) 0.042(6) 0.053(6) -0.012(5) 0.003(4) -0.007(4)
 C01T 0.018(5) 0.035(6) 0.042(6) -0.010(5) -0.005(5) -0.003(5)
 C01U 0.020(5) 0.034(6) 0.040(6) -0.008(5) 0.003(5) -0.007(5)
 C01V 0.021(6) 0.031(7) 0.038(7) -0.001(6) 0.003(5) -0.007(5)
 C01W 0.016(5) 0.036(6) 0.038(6) -0.008(5) 0.003(4) -0.006(5)
 C01X 0.018(5) 0.039(6) 0.051(6) -0.011(5) -0.012(5) -0.005(5)
 C01Z 0.019(4) 0.033(5) 0.034(5) -0.009(5) -0.001(4) -0.002(4)
 C022 0.042(8) 0.036(8) 0.034(7) -0.008(6) 0.005(6) -0.006(6)
 C023 0.020(5) 0.037(6) 0.050(7) -0.013(6) -0.003(5) -0.011(5)
 C024 0.028(7) 0.041(8) 0.044(8) -0.005(6) 0.005(6) -0.019(6)
 C025 0.037(7) 0.032(7) 0.040(8) -0.007(6) 0.015(6) -0.004(6)
 C026 0.034(7) 0.023(6) 0.028(6) -0.005(5) 0.003(5) -0.008(5)
 C027 0.026(6) 0.041(8) 0.028(7) -0.013(6) 0.004(5) -0.012(6)
 C029 0.029(6) 0.030(7) 0.034(7) 0.002(5) 0.000(5) -0.010(5)
 C02B 0.030(7) 0.037(8) 0.037(7) 0.001(6) 0.012(6) -0.003(6)
 C02E 0.021(6) 0.038(8) 0.038(7) -0.004(6) 0.003(5) -0.005(5)
 C02G 0.038(8) 0.033(8) 0.056(10) -0.002(7) -0.005(7) -0.006(6)
 C02J 0.054(10) 0.033(8) 0.063(11) -0.005(7) 0.002(8) -0.014(7)
 O3 0.049(6) 0.041(6) 0.048(6) 0.005(5) 0.002(5) -0.002(5)
 O6 0.049(6) 0.069(8) 0.036(6) -0.004(6) -0.009(5) -0.001(6)
 C3 0.036(11) 0.060(13) 0.050(11) 0.008(9) 0.014(11) 0.019(11)
 C4 0.034(9) 0.032(10) 0.059(13) 0.006(8) 0.007(8) 0.012(7)
 C5 0.037(8) 0.048(11) 0.034(9) 0.011(8) -0.009(7) 0.004(8)
 C6 0.032(7) 0.042(9) 0.042(8) 0.011(7) 0.008(6) 0.003(6)
 O4 0.105(8) 0.057(7) 0.060(7) 0.004(6) -0.009(6) -0.005(6)
 O7 0.103(11) 0.047(8) 0.067(9) 0.020(7) 0.024(8) 0.021(8)
 C11 0.077(15) 0.063(14) 0.043(11) 0.015(9) 0.012(9) 0.033(11)
 C14 0.031(7) 0.057(10) 0.041(8) 0.013(7) 0.003(6) 0.000(7)
 C16 0.046(9) 0.045(9) 0.045(9) 0.005(7) -0.010(7) 0.002(7)
 C17 0.040(8) 0.068(12) 0.035(8) 0.018(8) 0.008(6) -0.003(8)
 C18 0.054(10) 0.070(13) 0.032(8) 0.005(8) 0.011(7) 0.018(9)
 C20 0.061(8) 0.044(7) 0.048(7) 0.003(6) -0.012(6) -0.014(6)
 C15 0.071(8) 0.046(7) 0.048(7) 0.007(6) -0.020(6) -0.009(7)
 C24 0.088(8) 0.044(7) 0.050(7) 0.008(6) -0.019(7) -0.014(7)
 C21 0.092(8) 0.035(7) 0.052(7) 0.003(6) -0.020(7) -0.015(7)
 C8 0.088(8) 0.036(7) 0.048(8) 0.000(6) -0.018(7) -0.011(7)
 C10 0.072(8) 0.048(7) 0.050(7) 0.002(6) -0.015(7) -0.012(7)
 C2 0.065(12) 0.074(14) 0.055(11) 0.004(10) 0.002(9) 0.031(11)
 C26 0.098(18) 0.031(10) 0.13(2) 0.024(12) 0.011(16) 0.001(11)
 C7 0.063(12) 0.061(14) 0.049(11) 0.007(10) 0.004(9) -0.011(10)
 C9 0.075(15) 0.052(12) 0.044(10) 0.004(9) -0.020(9) 0.014(10)
 C12 0.035(8) 0.079(14) 0.054(10) 0.009(9) 0.012(7) 0.015(8)
 C13 0.089(16) 0.061(14) 0.041(10) -0.001(10) -0.001(10) 0.020(12)
 C19 0.057(12) 0.047(11) 0.054(11) 0.010(8) 0.005(9) 0.012(9)
 C23 0.052(13) 0.10(2) 0.060(14) 0.006(14) 0.014(11) -0.011(13)
 C29 0.058(13) 0.057(14) 0.042(11) 0.007(10) 0.002(9) 0.019(11)
 C35 0.054(13) 0.077(16) 0.091(17) 0.008(14) 0.036(13) -0.003(12)
 C33 0.102(19) 0.087(18) 0.067(15) 0.013(14) 0.035(14) 0.004(16)
 C27 0.090(18) 0.045(13) 0.042(11) 0.004(10) 0.015(12) 0.034(13)
 C30 0.040(13) 0.085(19) 0.11(2) -0.022(17) 0.013(15) -0.001(14)
 C34 0.102(18) 0.073(16) 0.069(15) 0.015(13) 0.049(14) 0.017(14)
 C31 0.068(16) 0.071(17) 0.11(2) -0.027(15) 0.024(15) 0.000(13)
 C25 0.077(15) 0.068(15) 0.034(10) 0.001(9) 0.011(10) -0.018(12)
 C28 0.064(13) 0.059(14) 0.043(11) 0.011(10) -0.004(10) 0.011(11)
 C22 0.050(13) 0.13(3) 0.072(17) -0.013(17) 0.003(12) 0.028(15)
 C32 0.073(15) 0.078(16) 0.054(13) 0.011(12) 0.024(11) -0.009(13)
 C37 0.072(12) 0.095(15) 0.058(11) -0.001(11) -0.008(10) -0.017(11)
 C40 0.078(13) 0.087(14) 0.070(12) 0.000(12) 0.005(11) 0.007(12)
 C41 0.090(13) 0.067(13) 0.055(12) -0.016(10) -0.009(11) -0.005(11)
 C38 0.058(11) 0.107(16) 0.063(12) -0.004(13) 0.000(10) -0.002(12)
 C36 0.098(14) 0.082(15) 0.063(13) -0.013(12) -0.007(12) -0.016(12)
 C39 0.072(13) 0.100(17) 0.069(13) 0.004(15) 0.007(11) 0.006(15)
 C42 0.122(15) 0.055(11) 0.075(12) 0.019(10) -0.026(11) -0.020(11)
 C45 0.047(7) 0.070(8) 0.059(7) -0.007(7) 0.009(6) 0.021(6)
 C44 0.047(7) 0.070(8) 0.059(7) -0.007(7) 0.009(6) 0.021(6)
 C43 0.047(7) 0.070(8) 0.059(7) -0.007(7) 0.009(6) 0.021(6)
 C46 0.047(7) 0.070(8) 0.059(7) -0.007(7) 0.009(6) 0.021(6)
 C48 0.047(7) 0.070(8) 0.059(7) -0.007(7) 0.009(6) 0.021(6)
 C47 0.047(7) 0.070(8) 0.059(7) -0.007(7) 0.009(6) 0.021(6)
 C53 0.089(19) 0.051(15) 0.071(17) -0.014(13) 0.034(16) -0.023(14)
 C54 0.12(2) 0.057(17) 0.10(2) 0.021(17) -0.006(19) -0.035(17)
 C52 0.11(2) 0.08(2) 0.07(2) -0.017(17) 0.044(19) -0.01(2)
 C50 0.11(3) 0.08(2) 0.10(2) 0.02(2) 0.01(2) -0.04(2)
 C49 0.10(2) 0.10(2) 0.11(2) 0.01(2) 0.02(2) -0.03(2)
 C51 0.08(2) 0.10(2) 0.042(17) 0.009(17) 0.018(16) 0.01(2)
 Zn 0.0493(7) 0.0153(4) 0.0453(9) -0.0018(6) 0.0143(7) -0.0012(4)
 Cl 0.0479(11) 0.0340(11) 0.087(2) -0.0235(12) 0.0233(12) -0.0146(9)
 Cl1 0.098(2) 0.0284(10) 0.0435(13) 0.0121(9) 0.0190(13) 0.0221(12)
 C59 0.14(3) 0.028(17) 0.09(2) 0.003(17) 0.05(2) -0.009(19)
 C58 0.15(3) 0.025(17) 0.08(2) 0.004(17) 0.05(2) -0.002(19)
 C60 0.14(3) 0.04(2) 0.09(2) 0.011(19) 0.05(2) -0.01(2)
 C56 0.14(3) 0.045(19) 0.09(2) 0.015(19) 0.05(2) -0.01(2)
 C57 0.15(3) 0.040(19) 0.10(2) 0.003(18) 0.04(2) -0.01(2)
 C55 0.15(3) 0.039(19) 0.09(2) -0.007(18) 0.05(2) 0.00(2)

_geom_special_details
;
 All esds (except the esd in the dihedral angle between two l.s. planes)
 are estimated using the full covariance matrix.  The cell esds are taken
 into account individually in the estimation of esds in distances, angles
 and torsion angles; correlations between esds in cell parameters are only
 used when they are defined by crystal symmetry.  An approximate (isotropic)
 treatment of cell esds is used for estimating esds involving l.s. planes.
;
loop_
  _geom_bond_atom_site_label_1
  _geom_bond_atom_site_label_2
  _geom_bond_distance
  _geom_bond_site_symmetry_2
  _geom_bond_publ_flag
 Zn01 Cl04 2.209(2) . ?
 Zn01 Cl05 2.2170(19) . ?
 Zn01 N00A 2.053(5) . ?
 Zn01 N00F 2.054(5) 3_545 ?
 Zn02 Cl06 2.208(2) . ?
 Zn02 Cl07 2.211(2) . ?
 Zn02 N00B 2.065(5) 6 ?
 Zn02 N00J 2.063(5) . ?
 Zn03 Cl08 2.208(3) . ?
 Zn03 Cl09 2.203(3) . ?
 Zn03 N00D 2.044(5) . ?
 Zn03 N00K 2.053(6) . ?
 N00A C011 1.343(9) . ?
 N00A C013 1.336(8) . ?
 N00B C00N 1.343(7) . ?
 N00B C00S 1.338(8) . ?
 N00C C00O 1.342(8) . ?
 N00C C00V 1.336(9) . ?
 N00D C01B 1.340(9) . ?
 N00D C01F 1.334(9) . ?
 N00D Zn 2.07(3) . ?
 N00E C00Q 1.355(7) . ?
 N00E C00R 1.347(8) . ?
 N00F C016 1.342(8) . ?
 N00F C1 1.337(8) . ?
 N00G C00R 1.337(8) . ?
 N00G C00T 1.343(7) . ?
 N00H C00Q 1.321(8) . ?
 N00H C00T 1.343(8) . ?
 N00I C00O 1.336(9) . ?
 N00I C012 1.328(9) . ?
 N00J C00W 1.347(9) . ?
 N00J C01J 1.319(11) . ?
 N00K C01H 1.326(9) . ?
 N00K C01N 1.324(10) . ?
 N00K Zn 1.87(3) . ?
 N00L C00V 1.345(9) . ?
 N00L C012 1.337(8) . ?
 C00M C00Q 1.466(8) . ?
 C00M C019 1.379(9) . ?
 C00M C01D 1.385(9) . ?
 C00N H00N 0.9500 . ?
 C00N C010 1.387(8) . ?
 C00O C014 1.478(10) . ?
 C00P H00P 0.9500 . ?
 C00P C00W 1.375(9) . ?
 C00P C01A 1.376(10) . ?
 C00R C015 1.476(8) . ?
 C00S H00S 0.9500 . ?
 C00S C00X 1.376(9) . ?
 C00T C00U 1.478(8) . ?
 C00U C00X 1.402(8) . ?
 C00U C010 1.381(9) . ?
 C00V C01A 1.478(9) . ?
 C00W H00W 0.9500 . ?
 C00X H00X 0.9500 . ?
 C00Y H00Y 0.9500 . ?
 C00Y C00Z 1.387(10) . ?
 C00Y C013 1.388(9) . ?
 C00Z C012 1.485(9) . ?
 C00Z C018 1.384(9) . ?
 C010 H010 0.9500 . ?
 C011 H011 0.9500 . ?
 C011 C018 1.378(10) . ?
 C013 H013 0.9500 . ?
 C014 C01G 1.362(10) . ?
 C014 C01L 1.369(10) . ?
 C015 C017 1.391(8) . ?
 C015 C01C 1.382(9) . ?
 C016 H016 0.9500 . ?
 C016 C017 1.375(8) . ?
 C017 H017 0.9500 . ?
 C018 H018 0.9500 . ?
 C019 H019 0.9500 . ?
 C019 C01B 1.379(9) . ?
 C01A C01I 1.385(10) . ?
 C01B H01B 0.9500 . ?
 C01C H01C 0.9500 . ?
 C01C C1 1.391(9) . ?
 C01D H01D 0.9500 . ?
 C01D C01F 1.387(9) . ?
 C1 H1 0.9500 . ?
 C01F H01F 0.9500 . ?
 C01G H01G 0.9500 . ?
 C01G C01H 1.384(11) . ?
 C01H H01H 0.9500 . ?
 C01I H01I 0.9500 . ?
 C01I C01J 1.398(10) . ?
 C01J H01J 0.9500 . ?
 O1 C01W 1.383(15) . ?
 O1 C029 1.366(16) . ?
 C01L H01L 0.9500 . ?
 C01L C01N 1.372(12) . ?
 O5 C022 1.340(18) . ?
 O5 C02J 1.422(18) . ?
 C01N H01N 0.9500 . ?
 O C01T 1.33(2) . ?
 O C02G 1.440(17) . ?
 O2 C02E 1.227(17) . ?
 C01T C01X 1.46(2) . ?
 C01T C01Z 1.396(18) . ?
 C01U C01W 1.41(2) . ?
 C01U C023 1.427(19) . ?
 C01U C02E 1.44(2) . ?
 C01V H01V 0.9500 . ?
 C01V C024 1.37(2) . ?
 C01V C026 1.431(17) . ?
 C01W C01Z 1.36(2) . ?
 C01X H01X 0.9500 . ?
 C01X C023 1.30(2) . ?
 C01Z H01Z 0.9500 . ?
 C022 C024 1.42(2) . ?
 C022 C025 1.37(2) . ?
 C023 H023 0.9500 . ?
 C024 H024 0.9500 . ?
 C025 H025 0.9500 . ?
 C025 C02B 1.35(2) . ?
 C026 C027 1.479(19) . ?
 C026 C02B 1.397(19) . ?
 C027 C029 1.348(19) . ?
 C027 C02E 1.469(17) . ?
 C029 H029 0.9500 . ?
 C02B H02B 0.9500 . ?
 C02G H02A 0.9800 . ?
 C02G H02C 0.9800 . ?
 C02G H02D 0.9800 . ?
 C02J H02E 0.9800 . ?
 C02J H02F 0.9800 . ?
 C02J H02G 0.9800 . ?
 O3 C6 1.391(18) . ?
 O3 C16 1.35(2) . ?
 O6 C14 1.221(19) . ?
 C3 C4 1.44(3) . ?
 C3 O7 1.27(4) . ?
 C3 C11 1.39(4) . ?
 C4 H4 0.9500 . ?
 C4 C6 1.38(3) . ?
 C5 C14 1.48(2) . ?
 C5 C16 1.35(3) . ?
 C5 C20 1.48(2) . ?
 C6 C17 1.41(2) . ?
 O4 C21 1.364(17) . ?
 O4 C42 1.41(3) . ?
 O7 C26 1.45(3) 1_565 ?
 C11 H11 0.9500 . ?
 C11 C18 1.35(3) . ?
 C14 C17 1.43(3) . ?
 C16 H16 0.9500 . ?
 C17 C18 1.44(2) . ?
 C18 H18 0.9500 . ?
 C20 C15 1.3900 . ?
 C20 C10 1.3900 . ?
 C15 H15 0.9500 . ?
 C15 C24 1.3900 . ?
 C24 H24 0.9500 . ?
 C24 C21 1.3900 . ?
 C21 C8 1.3900 . ?
 C8 H8 0.9500 . ?
 C8 C10 1.3900 . ?
 C10 H10 0.9500 . ?
 C2 H2A 0.9900 . ?
 C2 H2B 0.9900 . ?
 C2 C9 1.51(3) . ?
 C2 C13 1.48(3) . ?
 C26 H26A 0.9800 . ?
 C26 H26B 0.9800 . ?
 C26 H26C 0.9800 . ?
 C7 H7A 0.9900 . ?
 C7 H7B 0.9900 . ?
 C7 C12 1.44(3) . ?
 C7 C13 1.52(3) . ?
 C9 H9A 0.9900 . ?
 C9 H9B 0.9900 . ?
 C9 C19 1.53(2) . ?
 C12 H12A 0.9900 . ?
 C12 H12B 0.9900 . ?
 C12 C19 1.52(3) . ?
 C13 H13A 0.9900 . ?
 C13 H13B 0.9900 . ?
 C19 H19A 0.9900 . ?
 C19 H19B 0.9900 . ?
 C23 H23A 0.9900 . ?
 C23 H23B 0.9900 . ?
 C23 C25 1.56(3) . ?
 C23 C22 1.48(3) . ?
 C29 H29A 0.9900 . ?
 C29 H29B 0.9900 . ?
 C29 C27 1.51(3) . ?
 C29 C28 1.50(3) . ?
 C35 H35A 0.9900 . ?
 C35 H35B 0.9900 . ?
 C35 C30 1.52(4) . ?
 C35 C34 1.47(4) . ?
 C33 H33A 0.9900 . ?
 C33 H33B 0.9900 . ?
 C33 C34 1.52(4) . ?
 C33 C32 1.54(4) . ?
 C27 H27A 0.9900 . ?
 C27 H27B 0.9900 . ?
 C27 C22 1.54(4) . ?
 C30 H30A 0.9900 . ?
 C30 H30B 0.9900 . ?
 C30 C31 1.51(5) . ?
 C34 H34A 0.9900 . ?
 C34 H34B 0.9900 . ?
 C31 H31A 0.9900 . ?
 C31 H31B 0.9900 . ?
 C31 C32 1.50(4) . ?
 C25 H25A 0.9900 . ?
 C25 H25B 0.9900 . ?
 C25 C28 1.53(3) . ?
 C28 H28A 0.9900 . ?
 C28 H28B 0.9900 . ?
 C22 H22A 0.9900 . ?
 C22 H22B 0.9900 . ?
 C32 H32A 0.9900 . ?
 C32 H32B 0.9900 . ?
 C37 H37A 0.9900 . ?
 C37 H37B 0.9900 . ?
 C37 C38 1.59(4) . ?
 C37 C36 1.47(4) . ?
 C40 H40A 0.9900 . ?
 C40 H40B 0.9900 . ?
 C40 C41 1.54(4) . ?
 C40 C39 1.50(4) . ?
 C41 H41A 0.9900 . ?
 C41 H41B 0.9900 . ?
 C41 C36 1.56(4) . ?
 C38 H38A 0.9900 . ?
 C38 H38B 0.9900 . ?
 C38 C39 1.46(5) . ?
 C36 H36A 0.9900 . ?
 C36 H36B 0.9900 . ?
 C39 H39A 0.9900 . ?
 C39 H39B 0.9900 . ?
 C42 H42A 0.9800 . ?
 C42 H42B 0.9800 . ?
 C42 H42C 0.9800 . ?
 C45 H45A 0.9900 . ?
 C45 H45B 0.9900 . ?
 C45 C44 1.62(5) . ?
 C45 C47 1.53(5) . ?
 C44 H44A 0.9900 . ?
 C44 H44B 0.9900 . ?
 C44 C43 1.47(4) . ?
 C43 H43A 0.9900 . ?
 C43 H43B 0.9900 . ?
 C43 C46 1.50(5) . ?
 C46 H46A 0.9900 . ?
 C46 H46B 0.9900 . ?
 C46 C48 1.42(8) . ?
 C48 H48A 0.9900 . ?
 C48 H48B 0.9900 . ?
 C48 C47 1.58(7) . ?
 C47 H47A 0.9900 . ?
 C47 H47B 0.9900 . ?
 C53 H53 0.9500 . ?
 C53 C54 1.39(5) . ?
 C53 C52 1.46(5) . ?
 C54 H54 0.9500 . ?
 C54 C49 1.55(6) . ?
 C52 H52 0.9500 . ?
 C52 C51 1.60(6) . ?
 C50 H50A 0.9900 . ?
 C50 H50B 0.9900 . ?
 C50 C49 1.65(6) . ?
 C50 C51 1.44(6) . ?
 C49 H49A 0.9900 . ?
 C49 H49B 0.9900 . ?
 C51 H51A 0.9900 . ?
 C51 H51B 0.9900 . ?
 Zn Cl 2.25(5) . ?
 Zn Cl1 2.14(4) . ?
 C59 H59 0.9500 . ?
 C59 C58 1.36(9) . ?
 C59 C60 1.58(10) . ?
 C58 H58 0.9500 . ?
 C58 C55 1.56(7) . ?
 C60 C56 1.66(9) . ?
 C56 H56A 0.9900 . ?
 C56 H56B 0.9900 . ?
 C56 C57 1.49(11) . ?
 C57 H57 0.9500 . ?
 C57 C55 1.40(9) . ?
 C55 H55 0.9500 . ?

loop_
  _geom_angle_atom_site_label_1
  _geom_angle_atom_site_label_2
  _geom_angle_atom_site_label_3
  _geom_angle
  _geom_angle_site_symmetry_1
  _geom_angle_site_symmetry_3
  _geom_angle_publ_flag
 Cl04 Zn01 Cl05 126.89(9) . . ?
 N00A Zn01 Cl04 105.76(17) . . ?
 N00A Zn01 Cl05 108.23(17) . . ?
 N00A Zn01 N00F 101.1(2) . 3_545 ?
 N00F Zn01 Cl04 106.75(18) 3_545 . ?
 N00F Zn01 Cl05 105.27(16) 3_545 . ?
 Cl06 Zn02 Cl07 124.57(9) . . ?
 N00B Zn02 Cl06 108.41(16) 6 . ?
 N00B Zn02 Cl07 107.11(16) 6 . ?
 N00J Zn02 Cl06 106.39(19) . . ?
 N00J Zn02 Cl07 108.35(18) . . ?
 N00J Zn02 N00B 99.1(2) . 6 ?
 Cl09 Zn03 Cl08 125.09(13) . . ?
 N00D Zn03 Cl08 104.60(18) . . ?
 N00D Zn03 Cl09 108.10(18) . . ?
 N00D Zn03 N00K 103.5(2) . . ?
 N00K Zn03 Cl08 107.97(19) . . ?
 N00K Zn03 Cl09 105.69(18) . . ?
 C011 N00A Zn01 120.3(4) . . ?
 C013 N00A Zn01 121.1(5) . . ?
 C013 N00A C011 118.2(6) . . ?
 C00N N00B Zn02 119.0(4) . 6_556 ?
 C00S N00B Zn02 121.9(4) . 6_556 ?
 C00S N00B C00N 118.9(5) . . ?
 C00V N00C C00O 114.7(6) . . ?
 C01B N00D Zn03 122.1(4) . . ?
 C01B N00D Zn 110.4(9) . . ?
 C01F N00D Zn03 120.1(5) . . ?
 C01F N00D C01B 117.8(6) . . ?
 C01F N00D Zn 131.6(10) . . ?
 C00R N00E C00Q 114.5(5) . . ?
 C016 N00F Zn01 121.6(4) . 3_455 ?
 C1 N00F Zn01 119.9(5) . 3_455 ?
 C1 N00F C016 118.3(6) . . ?
 C00R N00G C00T 114.7(5) . . ?
 C00Q N00H C00T 115.8(5) . . ?
 C012 N00I C00O 114.7(5) . . ?
 C00W N00J Zn02 120.7(5) . . ?
 C01J N00J Zn02 120.3(5) . . ?
 C01J N00J C00W 118.5(6) . . ?
 C01H N00K Zn03 122.6(5) . . ?
 C01H N00K Zn 112.8(10) . . ?
 C01N N00K Zn03 120.3(5) . . ?
 C01N N00K C01H 117.1(7) . . ?
 C01N N00K Zn 129.4(11) . . ?
 C012 N00L C00V 114.3(6) . . ?
 C019 C00M C00Q 122.2(6) . . ?
 C019 C00M C01D 118.1(6) . . ?
 C01D C00M C00Q 119.6(6) . . ?
 N00B C00N H00N 118.9 . . ?
 N00B C00N C010 122.2(6) . . ?
 C010 C00N H00N 118.9 . . ?
 N00C C00O C014 116.9(6) . . ?
 N00I C00O N00C 125.2(6) . . ?
 N00I C00O C014 117.9(6) . . ?
 C00W C00P H00P 120.1 . . ?
 C01A C00P H00P 120.1 . . ?
 C01A C00P C00W 119.7(7) . . ?
 N00E C00Q C00M 116.6(5) . . ?
 N00H C00Q N00E 124.7(6) . . ?
 N00H C00Q C00M 118.7(5) . . ?
 N00E C00R C015 116.7(5) . . ?
 N00G C00R N00E 125.3(6) . . ?
 N00G C00R C015 118.0(5) . . ?
 N00B C00S H00S 119.0 . . ?
 N00B C00S C00X 122.0(6) . . ?
 C00X C00S H00S 119.0 . . ?
 N00G C00T C00U 117.1(5) . . ?
 N00H C00T N00G 124.8(5) . . ?
 N00H C00T C00U 118.1(5) . . ?
 C00X C00U C00T 119.8(5) . . ?
 C010 C00U C00T 122.3(5) . . ?
 C010 C00U C00X 117.9(6) . . ?
 N00C C00V N00L 125.0(6) . . ?
 N00C C00V C01A 117.3(6) . . ?
 N00L C00V C01A 117.7(6) . . ?
 N00J C00W C00P 121.9(7) . . ?
 N00J C00W H00W 119.0 . . ?
 C00P C00W H00W 119.0 . . ?
 C00S C00X C00U 119.6(6) . . ?
 C00S C00X H00X 120.2 . . ?
 C00U C00X H00X 120.2 . . ?
 C00Z C00Y H00Y 120.7 . . ?
 C00Z C00Y C013 118.5(6) . . ?
 C013 C00Y H00Y 120.7 . . ?
 C00Y C00Z C012 121.1(6) . . ?
 C018 C00Z C00Y 118.7(6) . . ?
 C018 C00Z C012 120.2(6) . . ?
 C00N C010 H010 120.3 . . ?
 C00U C010 C00N 119.3(6) . . ?
 C00U C010 H010 120.3 . . ?
 N00A C011 H011 118.8 . . ?
 N00A C011 C018 122.4(6) . . ?
 C018 C011 H011 118.8 . . ?
 N00I C012 N00L 125.9(6) . . ?
 N00I C012 C00Z 116.9(5) . . ?
 N00L C012 C00Z 117.2(6) . . ?
 N00A C013 C00Y 122.8(6) . . ?
 N00A C013 H013 118.6 . . ?
 C00Y C013 H013 118.6 . . ?
 C01G C014 C00O 120.8(6) . . ?
 C01G C014 C01L 117.8(7) . . ?
 C01L C014 C00O 121.3(6) . . ?
 C017 C015 C00R 120.7(6) . . ?
 C01C C015 C00R 121.0(5) . . ?
 C01C C015 C017 118.2(6) . . ?
 N00F C016 H016 118.7 . . ?
 N00F C016 C017 122.7(6) . . ?
 C017 C016 H016 118.7 . . ?
 C015 C017 H017 120.4 . . ?
 C016 C017 C015 119.2(6) . . ?
 C016 C017 H017 120.4 . . ?
 C00Z C018 H018 120.4 . . ?
 C011 C018 C00Z 119.3(7) . . ?
 C011 C018 H018 120.4 . . ?
 C00M C019 H019 120.2 . . ?
 C00M C019 C01B 119.5(6) . . ?
 C01B C019 H019 120.2 . . ?
 C00P C01A C00V 121.0(6) . . ?
 C00P C01A C01I 118.8(6) . . ?
 C01I C01A C00V 120.2(7) . . ?
 N00D C01B C019 122.7(6) . . ?
 N00D C01B H01B 118.7 . . ?
 C019 C01B H01B 118.7 . . ?
 C015 C01C H01C 120.4 . . ?
 C015 C01C C1 119.2(6) . . ?
 C1 C01C H01C 120.4 . . ?
 C00M C01D H01D 120.5 . . ?
 C00M C01D C01F 119.0(6) . . ?
 C01F C01D H01D 120.5 . . ?
 N00F C1 C01C 122.3(6) . . ?
 N00F C1 H1 118.8 . . ?
 C01C C1 H1 118.8 . . ?
 N00D C01F C01D 122.9(7) . . ?
 N00D C01F H01F 118.6 . . ?
 C01D C01F H01F 118.6 . . ?
 C014 C01G H01G 120.4 . . ?
 C014 C01G C01H 119.3(7) . . ?
 C01H C01G H01G 120.4 . . ?
 N00K C01H C01G 123.0(7) . . ?
 N00K C01H H01H 118.5 . . ?
 C01G C01H H01H 118.5 . . ?
 C01A C01I H01I 121.1 . . ?
 C01A C01I C01J 117.9(8) . . ?
 C01J C01I H01I 121.1 . . ?
 N00J C01J C01I 123.2(7) . . ?
 N00J C01J H01J 118.4 . . ?
 C01I C01J H01J 118.4 . . ?
 C029 O1 C01W 117.8(11) . . ?
 C014 C01L H01L 120.2 . . ?
 C014 C01L C01N 119.6(8) . . ?
 C01N C01L H01L 120.2 . . ?
 C022 O5 C02J 118.3(12) . . ?
 N00K C01N C01L 123.1(8) . . ?
 N00K C01N H01N 118.5 . . ?
 C01L C01N H01N 118.5 . . ?
 O C01T C01X 116.3(12) . . ?
 O C01T C01Z 126.5(13) . . ?
 C01Z C01T C01X 117.3(14) . . ?
 C01W C01U C023 114.3(15) . . ?
 C01W C01U C02E 124.0(14) . . ?
 C023 C01U C02E 121.7(15) . . ?
 C024 C01V H01V 119.2 . . ?
 C024 C01V C026 121.6(13) . . ?
 C026 C01V H01V 119.2 . . ?
 O1 C01W C01U 119.2(14) . . ?
 C01Z C01W O1 115.5(12) . . ?
 C01Z C01W C01U 125.3(13) . . ?
 C01T C01X H01X 118.9 . . ?
 C023 C01X C01T 122.1(14) . . ?
 C023 C01X H01X 118.9 . . ?
 C01T C01Z H01Z 120.8 . . ?
 C01W C01Z C01T 118.5(13) . . ?
 C01W C01Z H01Z 120.8 . . ?
 O5 C022 C024 124.2(13) . . ?
 O5 C022 C025 118.4(14) . . ?
 C025 C022 C024 117.3(13) . . ?
 C01U C023 H023 118.7 . . ?
 C01X C023 C01U 122.6(16) . . ?
 C01X C023 H023 118.7 . . ?
 C01V C024 C022 120.4(12) . . ?
 C01V C024 H024 119.8 . . ?
 C022 C024 H024 119.8 . . ?
 C022 C025 H025 118.8 . . ?
 C02B C025 C022 122.4(14) . . ?
 C02B C025 H025 118.8 . . ?
 C01V C026 C027 121.9(12) . . ?
 C02B C026 C01V 115.3(12) . . ?
 C02B C026 C027 122.8(12) . . ?
 C029 C027 C026 118.0(11) . . ?
 C029 C027 C02E 120.0(13) . . ?
 C02E C027 C026 122.0(13) . . ?
 O1 C029 H029 117.0 . . ?
 C027 C029 O1 126.0(12) . . ?
 C027 C029 H029 117.0 . . ?
 C025 C02B C026 122.8(13) . . ?
 C025 C02B H02B 118.6 . . ?
 C026 C02B H02B 118.6 . . ?
 O2 C02E C01U 124.0(13) . . ?
 O2 C02E C027 123.0(14) . . ?
 C01U C02E C027 113.0(13) . . ?
 O C02G H02A 109.5 . . ?
 O C02G H02C 109.5 . . ?
 O C02G H02D 109.5 . . ?
 H02A C02G H02C 109.5 . . ?
 H02A C02G H02D 109.5 . . ?
 H02C C02G H02D 109.5 . . ?
 O5 C02J H02E 109.5 . . ?
 O5 C02J H02F 109.5 . . ?
 O5 C02J H02G 109.5 . . ?
 H02E C02J H02F 109.5 . . ?
 H02E C02J H02G 109.5 . . ?
 H02F C02J H02G 109.5 . . ?
 C16 O3 C6 117.9(13) . . ?
 O7 C3 C4 124(2) . . ?
 O7 C3 C11 120(2) . . ?
 C11 C3 C4 117(2) . . ?
 C3 C4 H4 119.8 . . ?
 C6 C4 C3 120(2) . . ?
 C6 C4 H4 119.8 . . ?
 C14 C5 C20 121.7(16) . . ?
 C16 C5 C14 117.2(17) . . ?
 C16 C5 C20 121.2(15) . . ?
 O3 C6 C17 119.2(15) . . ?
 C4 C6 O3 116.9(15) . . ?
 C4 C6 C17 123.8(16) . . ?
 C3 O7 C26 120.2(17) . 1_565 ?
 C3 C11 H11 119.3 . . ?
 C18 C11 C3 121(2) . . ?
 C18 C11 H11 119.3 . . ?
 O6 C14 C5 122.2(17) . . ?
 O6 C14 C17 122.3(15) . . ?
 C17 C14 C5 115.5(15) . . ?
 O3 C16 H16 116.2 . . ?
 C5 C16 O3 127.6(15) . . ?
 C5 C16 H16 116.2 . . ?
 C6 C17 C14 122.5(14) . . ?
 C6 C17 C18 112.6(17) . . ?
 C14 C17 C18 124.8(16) . . ?
 C11 C18 C17 124.8(19) . . ?
 C11 C18 H18 117.6 . . ?
 C17 C18 H18 117.6 . . ?
 C15 C20 C5 121.2(12) . . ?
 C15 C20 C10 120.0 . . ?
 C10 C20 C5 118.3(12) . . ?
 C20 C15 H15 120.0 . . ?
 C20 C15 C24 120.0 . . ?
 C24 C15 H15 120.0 . . ?
 C15 C24 H24 120.0 . . ?
 C15 C24 C21 120.0 . . ?
 C21 C24 H24 120.0 . . ?
 O4 C21 C24 126.4(11) . . ?
 O4 C21 C8 113.5(11) . . ?
 C24 C21 C8 120.0 . . ?
 C21 C8 H8 120.0 . . ?
 C10 C8 C21 120.0 . . ?
 C10 C8 H8 120.0 . . ?
 C20 C10 H10 120.0 . . ?
 C8 C10 C20 120.0 . . ?
 C8 C10 H10 120.0 . . ?
 H2A C2 H2B 108.0 . . ?
 C9 C2 H2A 109.4 . . ?
 C9 C2 H2B 109.4 . . ?
 C13 C2 H2A 109.4 . . ?
 C13 C2 H2B 109.4 . . ?
 C13 C2 C9 111.4(18) . . ?
 O7 C26 H26A 109.5 1_545 . ?
 O7 C26 H26B 109.5 1_545 . ?
 O7 C26 H26C 109.5 1_545 . ?
 H26A C26 H26B 109.5 . . ?
 H26A C26 H26C 109.5 . . ?
 H26B C26 H26C 109.5 . . ?
 H7A C7 H7B 108.0 . . ?
 C12 C7 H7A 109.4 . . ?
 C12 C7 H7B 109.4 . . ?
 C12 C7 C13 111.1(18) . . ?
 C13 C7 H7A 109.4 . . ?
 C13 C7 H7B 109.4 . . ?
 C2 C9 H9A 109.3 . . ?
 C2 C9 H9B 109.3 . . ?
 C2 C9 C19 111.7(16) . . ?
 H9A C9 H9B 107.9 . . ?
 C19 C9 H9A 109.3 . . ?
 C19 C9 H9B 109.3 . . ?
 C7 C12 H12A 109.1 . . ?
 C7 C12 H12B 109.1 . . ?
 C7 C12 C19 112.5(16) . . ?
 H12A C12 H12B 107.8 . . ?
 C19 C12 H12A 109.1 . . ?
 C19 C12 H12B 109.1 . . ?
 C2 C13 C7 111.2(19) . . ?
 C2 C13 H13A 109.4 . . ?
 C2 C13 H13B 109.4 . . ?
 C7 C13 H13A 109.4 . . ?
 C7 C13 H13B 109.4 . . ?
 H13A C13 H13B 108.0 . . ?
 C9 C19 H19A 110.0 . . ?
 C9 C19 H19B 110.0 . . ?
 C12 C19 C9 108.3(17) . . ?
 C12 C19 H19A 110.0 . . ?
 C12 C19 H19B 110.0 . . ?
 H19A C19 H19B 108.4 . . ?
 H23A C23 H23B 108.5 . . ?
 C25 C23 H23A 110.2 . . ?
 C25 C23 H23B 110.2 . . ?
 C22 C23 H23A 110.2 . . ?
 C22 C23 H23B 110.2 . . ?
 C22 C23 C25 107(2) . . ?
 H29A C29 H29B 107.7 . . ?
 C27 C29 H29A 108.9 . . ?
 C27 C29 H29B 108.9 . . ?
 C28 C29 H29A 108.9 . . ?
 C28 C29 H29B 108.9 . . ?
 C28 C29 C27 113.5(19) . . ?
 H35A C35 H35B 108.1 . . ?
 C30 C35 H35A 109.6 . . ?
 C30 C35 H35B 109.6 . . ?
 C34 C35 H35A 109.6 . . ?
 C34 C35 H35B 109.6 . . ?
 C34 C35 C30 110(2) . . ?
 H33A C33 H33B 107.9 . . ?
 C34 C33 H33A 109.3 . . ?
 C34 C33 H33B 109.3 . . ?
 C34 C33 C32 112(2) . . ?
 C32 C33 H33A 109.3 . . ?
 C32 C33 H33B 109.3 . . ?
 C29 C27 H27A 109.8 . . ?
 C29 C27 H27B 109.8 . . ?
 C29 C27 C22 109(2) . . ?
 H27A C27 H27B 108.3 . . ?
 C22 C27 H27A 109.8 . . ?
 C22 C27 H27B 109.8 . . ?
 C35 C30 H30A 109.5 . . ?
 C35 C30 H30B 109.5 . . ?
 H30A C30 H30B 108.1 . . ?
 C31 C30 C35 111(3) . . ?
 C31 C30 H30A 109.5 . . ?
 C31 C30 H30B 109.5 . . ?
 C35 C34 C33 112(3) . . ?
 C35 C34 H34A 109.3 . . ?
 C35 C34 H34B 109.3 . . ?
 C33 C34 H34A 109.3 . . ?
 C33 C34 H34B 109.3 . . ?
 H34A C34 H34B 108.0 . . ?
 C30 C31 H31A 109.3 . . ?
 C30 C31 H31B 109.3 . . ?
 H31A C31 H31B 108.0 . . ?
 C32 C31 C30 111(3) . . ?
 C32 C31 H31A 109.3 . . ?
 C32 C31 H31B 109.3 . . ?
 C23 C25 H25A 109.2 . . ?
 C23 C25 H25B 109.2 . . ?
 H25A C25 H25B 107.9 . . ?
 C28 C25 C23 112.1(18) . . ?
 C28 C25 H25A 109.2 . . ?
 C28 C25 H25B 109.2 . . ?
 C29 C28 C25 110.5(18) . . ?
 C29 C28 H28A 109.6 . . ?
 C29 C28 H28B 109.6 . . ?
 C25 C28 H28A 109.6 . . ?
 C25 C28 H28B 109.6 . . ?
 H28A C28 H28B 108.1 . . ?
 C23 C22 C27 112(2) . . ?
 C23 C22 H22A 109.1 . . ?
 C23 C22 H22B 109.1 . . ?
 C27 C22 H22A 109.1 . . ?
 C27 C22 H22B 109.1 . . ?
 H22A C22 H22B 107.8 . . ?
 C33 C32 H32A 109.2 . . ?
 C33 C32 H32B 109.2 . . ?
 C31 C32 C33 112(2) . . ?
 C31 C32 H32A 109.2 . . ?
 C31 C32 H32B 109.2 . . ?
 H32A C32 H32B 107.9 . . ?
 H37A C37 H37B 108.1 . . ?
 C38 C37 H37A 109.5 . . ?
 C38 C37 H37B 109.5 . . ?
 C36 C37 H37A 109.5 . . ?
 C36 C37 H37B 109.5 . . ?
 C36 C37 C38 111(2) . . ?
 H40A C40 H40B 108.2 . . ?
 C41 C40 H40A 109.7 . . ?
 C41 C40 H40B 109.7 . . ?
 C39 C40 H40A 109.7 . . ?
 C39 C40 H40B 109.7 . . ?
 C39 C40 C41 110(3) . . ?
 C40 C41 H41A 109.8 . . ?
 C40 C41 H41B 109.8 . . ?
 C40 C41 C36 109(3) . . ?
 H41A C41 H41B 108.2 . . ?
 C36 C41 H41A 109.8 . . ?
 C36 C41 H41B 109.8 . . ?
 C37 C38 H38A 109.9 . . ?
 C37 C38 H38B 109.9 . . ?
 H38A C38 H38B 108.3 . . ?
 C39 C38 C37 109(3) . . ?
 C39 C38 H38A 109.9 . . ?
 C39 C38 H38B 109.9 . . ?
 C37 C36 C41 114(3) . . ?
 C37 C36 H36A 108.8 . . ?
 C37 C36 H36B 108.8 . . ?
 C41 C36 H36A 108.8 . . ?
 C41 C36 H36B 108.8 . . ?
 H36A C36 H36B 107.7 . . ?
 C40 C39 H39A 108.3 . . ?
 C40 C39 H39B 108.3 . . ?
 C38 C39 C40 116(3) . . ?
 C38 C39 H39A 108.3 . . ?
 C38 C39 H39B 108.3 . . ?
 H39A C39 H39B 107.4 . . ?
 O4 C42 H42A 109.5 . . ?
 O4 C42 H42B 109.5 . . ?
 O4 C42 H42C 109.5 . . ?
 H42A C42 H42B 109.5 . . ?
 H42A C42 H42C 109.5 . . ?
 H42B C42 H42C 109.5 . . ?
 H45A C45 H45B 108.5 . . ?
 C44 C45 H45A 110.2 . . ?
 C44 C45 H45B 110.2 . . ?
 C47 C45 H45A 110.2 . . ?
 C47 C45 H45B 110.2 . . ?
 C47 C45 C44 108(3) . . ?
 C45 C44 H44A 109.9 . . ?
 C45 C44 H44B 109.9 . . ?
 H44A C44 H44B 108.3 . . ?
 C43 C44 C45 109(3) . . ?
 C43 C44 H44A 109.9 . . ?
 C43 C44 H44B 109.9 . . ?
 C44 C43 H43A 109.8 . . ?
 C44 C43 H43B 109.8 . . ?
 C44 C43 C46 109(3) . . ?
 H43A C43 H43B 108.2 . . ?
 C46 C43 H43A 109.8 . . ?
 C46 C43 H43B 109.8 . . ?
 C43 C46 H46A 110.2 . . ?
 C43 C46 H46B 110.2 . . ?
 H46A C46 H46B 108.5 . . ?
 C48 C46 C43 107(4) . . ?
 C48 C46 H46A 110.2 . . ?
 C48 C46 H46B 110.2 . . ?
 C46 C48 H48A 109.8 . . ?
 C46 C48 H48B 109.8 . . ?
 C46 C48 C47 110(5) . . ?
 H48A C48 H48B 108.2 . . ?
 C47 C48 H48A 109.8 . . ?
 C47 C48 H48B 109.8 . . ?
 C45 C47 C48 108(3) . . ?
 C45 C47 H47A 110.1 . . ?
 C45 C47 H47B 110.1 . . ?
 C48 C47 H47A 110.2 . . ?
 C48 C47 H47B 110.1 . . ?
 H47A C47 H47B 108.5 . . ?
 C54 C53 H53 124.4 . . ?
 C54 C53 C52 111(3) . . ?
 C52 C53 H53 124.4 . . ?
 C53 C54 H54 124.4 . . ?
 C53 C54 C49 111(4) . . ?
 C49 C54 H54 124.4 . . ?
 C53 C52 H52 123.7 . . ?
 C53 C52 C51 113(3) . . ?
 C51 C52 H52 123.7 . . ?
 H50A C50 H50B 108.5 . . ?
 C49 C50 H50A 110.2 . . ?
 C49 C50 H50B 110.2 . . ?
 C51 C50 H50A 110.2 . . ?
 C51 C50 H50B 110.2 . . ?
 C51 C50 C49 108(3) . . ?
 C54 C49 C50 104(4) . . ?
 C54 C49 H49A 111.0 . . ?
 C54 C49 H49B 111.0 . . ?
 C50 C49 H49A 111.0 . . ?
 C50 C49 H49B 111.0 . . ?
 H49A C49 H49B 109.0 . . ?
 C52 C51 H51A 111.6 . . ?
 C52 C51 H51B 111.6 . . ?
 C50 C51 C52 101(3) . . ?
 C50 C51 H51A 111.6 . . ?
 C50 C51 H51B 111.6 . . ?
 H51A C51 H51B 109.4 . . ?
 N00D Zn Cl 106.8(16) . . ?
 N00D Zn Cl1 101.2(15) . . ?
 N00K Zn N00D 109.3(14) . . ?
 N00K Zn Cl 110.7(16) . . ?
 N00K Zn Cl1 106.4(18) . . ?
 Cl1 Zn Cl 122(2) . . ?
 C58 C59 H59 125.9 . . ?
 C58 C59 C60 108(7) . . ?
 C60 C59 H59 125.9 . . ?
 C59 C58 H58 125.6 . . ?
 C59 C58 C55 109(6) . . ?
 C55 C58 H58 125.6 . . ?
 C59 C60 C56 105(6) . . ?
 C60 C56 H56A 110.8 . . ?
 C60 C56 H56B 110.8 . . ?
 H56A C56 H56B 108.9 . . ?
 C57 C56 C60 105(6) . . ?
 C57 C56 H56A 110.8 . . ?
 C57 C56 H56B 110.8 . . ?
 C56 C57 H57 124.8 . . ?
 C55 C57 C56 110(7) . . ?
 C55 C57 H57 124.8 . . ?
 C58 C55 H55 123.4 . . ?
 C57 C55 C58 113(6) . . ?
 C57 C55 H55 123.4 . . ?

loop_
  _geom_torsion_atom_site_label_1
  _geom_torsion_atom_site_label_2
  _geom_torsion_atom_site_label_3
  _geom_torsion_atom_site_label_4
  _geom_torsion
  _geom_torsion_site_symmetry_1
  _geom_torsion_site_symmetry_2
  _geom_torsion_site_symmetry_3
  _geom_torsion_site_symmetry_4
  _geom_torsion_publ_flag
 Zn01 N00A C011 C018 -171.0(5) . . . . ?
 Zn01 N00A C013 C00Y 169.8(5) . . . . ?
 Zn01 N00F C016 C017 175.5(5) 3_455 . . . ?
 Zn01 N00F C1 C01C -174.2(7) 3_455 . . . ?
 Zn02 N00B C00N C010 174.1(5) 6_556 . . . ?
 Zn02 N00B C00S C00X -174.5(5) 6_556 . . . ?
 Zn02 N00J C00W C00P 169.6(5) . . . . ?
 Zn02 N00J C01J C01I -169.4(7) . . . . ?
 Zn03 N00D C01B C019 179.3(6) . . . . ?
 Zn03 N00D C01F C01D -179.5(7) . . . . ?
 Zn03 N00K C01H C01G -178.4(7) . . . . ?
 Zn03 N00K C01N C01L 179.7(9) . . . . ?
 N00A C011 C018 C00Z 0.9(10) . . . . ?
 N00B C00N C010 C00U 0.0(10) . . . . ?
 N00B C00S C00X C00U 1.0(11) . . . . ?
 N00C C00O C014 C01G -29.0(10) . . . . ?
 N00C C00O C014 C01L 154.6(8) . . . . ?
 N00C C00V C01A C00P -172.6(6) . . . . ?
 N00C C00V C01A C01I 9.8(9) . . . . ?
 N00E C00R C015 C017 8.8(10) . . . . ?
 N00E C00R C015 C01C -171.2(7) . . . . ?
 N00F C016 C017 C015 -0.9(11) . . . . ?
 N00G C00R C015 C017 -170.1(7) . . . . ?
 N00G C00R C015 C01C 9.9(11) . . . . ?
 N00G C00T C00U C00X 169.1(6) . . . . ?
 N00G C00T C00U C010 -10.0(10) . . . . ?
 N00H C00T C00U C00X -10.4(10) . . . . ?
 N00H C00T C00U C010 170.5(6) . . . . ?
 N00I C00O C014 C01G 148.8(7) . . . . ?
 N00I C00O C014 C01L -27.6(10) . . . . ?
 N00L C00V C01A C00P 7.9(9) . . . . ?
 N00L C00V C01A C01I -169.7(6) . . . . ?
 C00M C019 C01B N00D 0.3(12) . . . . ?
 C00M C01D C01F N00D 0.1(15) . . . . ?
 C00N N00B C00S C00X 1.0(11) . . . . ?
 C00O N00C C00V N00L -3.0(9) . . . . ?
 C00O N00C C00V C01A 177.5(5) . . . . ?
 C00O N00I C012 N00L -1.6(9) . . . . ?
 C00O N00I C012 C00Z 179.3(5) . . . . ?
 C00O C014 C01G C01H -177.4(8) . . . . ?
 C00O C014 C01L C01N 178.5(9) . . . . ?
 C00P C01A C01I C01J 1.3(11) . . . . ?
 C00Q N00E C00R N00G 0.9(10) . . . . ?
 C00Q N00E C00R C015 -177.8(6) . . . . ?
 C00Q N00H C00T N00G -3.3(10) . . . . ?
 C00Q N00H C00T C00U 176.2(6) . . . . ?
 C00Q C00M C019 C01B -178.2(7) . . . . ?
 C00Q C00M C01D C01F 178.1(8) . . . . ?
 C00R N00E C00Q N00H -3.8(10) . . . . ?
 C00R N00E C00Q C00M 175.1(6) . . . . ?
 C00R N00G C00T N00H 0.7(10) . . . . ?
 C00R N00G C00T C00U -178.8(6) . . . . ?
 C00R C015 C017 C016 179.8(7) . . . . ?
 C00R C015 C01C C1 -178.5(7) . . . . ?
 C00S N00B C00N C010 -1.5(10) . . . . ?
 C00T N00G C00R N00E 0.5(10) . . . . ?
 C00T N00G C00R C015 179.3(6) . . . . ?
 C00T N00H C00Q N00E 4.9(10) . . . . ?
 C00T N00H C00Q C00M -174.0(6) . . . . ?
 C00T C00U C00X C00S 178.5(7) . . . . ?
 C00T C00U C010 C00N -179.0(6) . . . . ?
 C00V N00C C00O N00I -1.4(9) . . . . ?
 C00V N00C C00O C014 176.2(5) . . . . ?
 C00V N00L C012 N00I -2.2(9) . . . . ?
 C00V N00L C012 C00Z 176.9(5) . . . . ?
 C00V C01A C01I C01J 178.9(7) . . . . ?
 C00W N00J C01J C01I 2.2(12) . . . . ?
 C00W C00P C01A C00V -178.7(6) . . . . ?
 C00W C00P C01A C01I -1.1(10) . . . . ?
 C00X C00U C010 C00N 1.9(10) . . . . ?
 C00Y C00Z C012 N00I 173.6(6) . . . . ?
 C00Y C00Z C012 N00L -5.6(8) . . . . ?
 C00Y C00Z C018 C011 -2.3(9) . . . . ?
 C00Z C00Y C013 N00A 1.4(10) . . . . ?
 C010 C00U C00X C00S -2.3(11) . . . . ?
 C011 N00A C013 C00Y -2.8(9) . . . . ?
 C012 N00I C00O N00C 3.6(9) . . . . ?
 C012 N00I C00O C014 -174.0(5) . . . . ?
 C012 N00L C00V N00C 4.7(9) . . . . ?
 C012 N00L C00V C01A -175.9(5) . . . . ?
 C012 C00Z C018 C011 178.1(6) . . . . ?
 C013 N00A C011 C018 1.6(10) . . . . ?
 C013 C00Y C00Z C012 -179.1(6) . . . . ?
 C013 C00Y C00Z C018 1.2(9) . . . . ?
 C014 C01G C01H N00K -1.4(15) . . . . ?
 C014 C01L C01N N00K -1.1(19) . . . . ?
 C015 C01C C1 N00F -1.8(14) . . . . ?
 C016 N00F C1 C01C 0.7(12) . . . . ?
 C017 C015 C01C C1 1.5(13) . . . . ?
 C018 C00Z C012 N00I -6.7(8) . . . . ?
 C018 C00Z C012 N00L 174.1(6) . . . . ?
 C019 C00M C00Q N00E 1.7(10) . . . . ?
 C019 C00M C00Q N00H -179.3(6) . . . . ?
 C019 C00M C01D C01F 1.3(12) . . . . ?
 C01A C00P C00W N00J 1.4(10) . . . . ?
 C01A C01I C01J N00J -1.9(13) . . . . ?
 C01B N00D C01F C01D -1.2(13) . . . . ?
 C01C C015 C017 C016 -0.2(11) . . . . ?
 C01D C00M C00Q N00E -175.0(7) . . . . ?
 C01D C00M C00Q N00H 4.0(10) . . . . ?
 C01D C00M C019 C01B -1.4(11) . . . . ?
 C1 N00F C016 C017 0.7(11) . . . . ?
 C01F N00D C01B C019 1.1(12) . . . . ?
 C01G C014 C01L C01N 2.0(15) . . . . ?
 C01H N00K C01N C01L -1.0(16) . . . . ?
 C01H N00K Zn N00D -129.8(11) . . . . ?
 C01H N00K Zn Cl -12(2) . . . . ?
 C01H N00K Zn Cl1 121.7(17) . . . . ?
 C01J N00J C00W C00P -1.9(10) . . . . ?
 O1 C01W C01Z C01T 179.4(13) . . . . ?
 C01L C014 C01G C01H -0.8(13) . . . . ?
 O5 C022 C024 C01V -177.9(14) . . . . ?
 O5 C022 C025 C02B 178.0(14) . . . . ?
 C01N N00K C01H C01G 2.3(14) . . . . ?
 C01N N00K Zn N00D 40(2) . . . . ?
 C01N N00K Zn Cl 157.1(16) . . . . ?
 C01N N00K Zn Cl1 -69(2) . . . . ?
 O C01T C01X C023 -179.2(17) . . . . ?
 O C01T C01Z C01W 179.9(16) . . . . ?
 C01T C01X C023 C01U 0(3) . . . . ?
 C01U C01W C01Z C01T -2(2) . . . . ?
 C01V C026 C027 C029 -41.9(19) . . . . ?
 C01V C026 C027 C02E 138.7(13) . . . . ?
 C01V C026 C02B C025 5(2) . . . . ?
 C01W O1 C029 C027 3(2) . . . . ?
 C01W C01U C023 C01X -1(3) . . . . ?
 C01W C01U C02E O2 -178.3(15) . . . . ?
 C01W C01U C02E C027 2(2) . . . . ?
 C01X C01T C01Z C01W 0(2) . . . . ?
 C01Z C01T C01X C023 1(3) . . . . ?
 C022 C025 C02B C026 -3(2) . . . . ?
 C023 C01U C01W O1 -178.9(14) . . . . ?
 C023 C01U C01W C01Z 2(2) . . . . ?
 C023 C01U C02E O2 0(3) . . . . ?
 C023 C01U C02E C027 179.9(15) . . . . ?
 C024 C01V C026 C027 174.8(13) . . . . ?
 C024 C01V C026 C02B -5(2) . . . . ?
 C024 C022 C025 C02B 1(2) . . . . ?
 C025 C022 C024 C01V -1(2) . . . . ?
 C026 C01V C024 C022 3(2) . . . . ?
 C026 C027 C029 O1 178.7(13) . . . . ?
 C026 C027 C02E O2 -1(2) . . . . ?
 C026 C027 C02E C01U 178.9(13) . . . . ?
 C027 C026 C02B C025 -174.8(14) . . . . ?
 C029 O1 C01W C01U -1.7(19) . . . . ?
 C029 O1 C01W C01Z 177.3(12) . . . . ?
 C029 C027 C02E O2 179.4(13) . . . . ?
 C029 C027 C02E C01U -0.4(19) . . . . ?
 C02B C026 C027 C029 137.4(14) . . . . ?
 C02B C026 C027 C02E -42(2) . . . . ?
 C02E C01U C01W O1 -1(2) . . . . ?
 C02E C01U C01W C01Z -179.5(15) . . . . ?
 C02E C01U C023 C01X -179.8(16) . . . . ?
 C02E C027 C029 O1 -2(2) . . . . ?
 C02J O5 C022 C024 5(2) . . . . ?
 C02J O5 C022 C025 -171.8(14) . . . . ?
 O3 C6 C17 C14 -3(2) . . . . ?
 O3 C6 C17 C18 178.5(14) . . . . ?
 O6 C14 C17 C6 -178.3(15) . . . . ?
 O6 C14 C17 C18 0(3) . . . . ?
 C3 C4 C6 O3 -179.5(15) . . . . ?
 C3 C4 C6 C17 3(3) . . . . ?
 C3 C11 C18 C17 -1(3) . . . . ?
 C4 C3 O7 C26 -5(3) . . . 1_565 ?
 C4 C3 C11 C18 0(3) . . . . ?
 C4 C6 C17 C14 174.7(16) . . . . ?
 C4 C6 C17 C18 -4(2) . . . . ?
 C5 C14 C17 C6 1(2) . . . . ?
 C5 C14 C17 C18 179.9(17) . . . . ?
 C5 C20 C15 C24 -172.1(15) . . . . ?
 C5 C20 C10 C8 172.3(14) . . . . ?
 C6 O3 C16 C5 -2(3) . . . . ?
 C6 C17 C18 C11 3(3) . . . . ?
 O4 C21 C8 C10 -177.8(14) . . . . ?
 O7 C3 C4 C6 -177.3(19) . . . . ?
 O7 C3 C11 C18 177(2) . . . . ?
 C11 C3 C4 C6 -1(3) . . . . ?
 C11 C3 O7 C26 178(2) . . . 1_565 ?
 C14 C5 C16 O3 0(3) . . . . ?
 C14 C5 C20 C15 -136.9(16) . . . . ?
 C14 C5 C20 C10 51(2) . . . . ?
 C14 C17 C18 C11 -175.6(19) . . . . ?
 C16 O3 C6 C4 -174.8(16) . . . . ?
 C16 O3 C6 C17 3(2) . . . . ?
 C16 C5 C14 O6 179.6(18) . . . . ?
 C16 C5 C14 C17 0(3) . . . . ?
 C16 C5 C20 C15 43(3) . . . . ?
 C16 C5 C20 C10 -129.4(18) . . . . ?
 C20 C5 C14 O6 -1(3) . . . . ?
 C20 C5 C14 C17 179.8(17) . . . . ?
 C20 C5 C16 O3 -179.5(17) . . . . ?
 C20 C15 C24 C21 0.0 . . . . ?
 C15 C20 C10 C8 0.0 . . . . ?
 C15 C24 C21 O4 177.5(16) . . . . ?
 C15 C24 C21 C8 0.0 . . . . ?
 C24 C21 C8 C10 0.0 . . . . ?
 C21 C8 C10 C20 0.0 . . . . ?
 C10 C20 C15 C24 0.0 . . . . ?
 C2 C9 C19 C12 54(2) . . . . ?
 C7 C12 C19 C9 -57(2) . . . . ?
 C9 C2 C13 C7 54(2) . . . . ?
 C12 C7 C13 C2 -57(2) . . . . ?
 C13 C2 C9 C19 -55(3) . . . . ?
 C13 C7 C12 C19 59(2) . . . . ?
 C23 C25 C28 C29 -54(3) . . . . ?
 C29 C27 C22 C23 59(3) . . . . ?
 C35 C30 C31 C32 -56(4) . . . . ?
 C27 C29 C28 C25 53(3) . . . . ?
 C30 C35 C34 C33 -58(3) . . . . ?
 C30 C31 C32 C33 52(3) . . . . ?
 C34 C35 C30 C31 60(4) . . . . ?
 C34 C33 C32 C31 -50(3) . . . . ?
 C25 C23 C22 C27 -60(3) . . . . ?
 C28 C29 C27 C22 -54(3) . . . . ?
 C22 C23 C25 C28 58(3) . . . . ?
 C32 C33 C34 C35 54(3) . . . . ?
 C37 C38 C39 C40 57(4) . . . . ?
 C40 C41 C36 C37 -55(4) . . . . ?
 C41 C40 C39 C38 -58(4) . . . . ?
 C38 C37 C36 C41 55(4) . . . . ?
 C36 C37 C38 C39 -54(4) . . . . ?
 C39 C40 C41 C36 52(4) . . . . ?
 C45 C44 C43 C46 62(4) . . . . ?
 C44 C45 C47 C48 55(5) . . . . ?
 C44 C43 C46 C48 -69(5) . . . . ?
 C43 C46 C48 C47 68(5) . . . . ?
 C46 C48 C47 C45 -64(5) . . . . ?
 C47 C45 C44 C43 -57(4) . . . . ?
 C53 C54 C49 C50 60(4) . . . . ?
 C53 C52 C51 C50 -65(5) . . . . ?
 C54 C53 C52 C51 61(5) . . . . ?
 C52 C53 C54 C49 -59(5) . . . . ?
 C49 C50 C51 C52 67(4) . . . . ?
 C51 C50 C49 C54 -68(5) . . . . ?
 Zn N00D C01B C019 -174.9(11) . . . . ?
 Zn N00D C01F C01D 173.7(13) . . . . ?
 Zn N00K C01H C01G 173.1(12) . . . . ?
 Zn N00K C01N C01L -170.1(14) . . . . ?
 C59 C58 C55 C57 63(10) . . . . ?
 C59 C60 C56 C57 -61(9) . . . . ?
 C58 C59 C60 C56 66(9) . . . . ?
 C60 C59 C58 C55 -63(8) . . . . ?
 C60 C56 C57 C55 61(9) . . . . ?
 C56 C57 C55 C58 -61(10) . . . . ?

_smtbx_masks_void_probe_radius     1.2
_smtbx_masks_void_truncation_radius  1.2
_shelx_res_file
;
TITL alpha_Me-Daid_ZnCl2_a.res in C2/c
    alpha_me-daid_zncl2.res
    created by SHELXL-2018/3 at 12:31:08 on 23-Jun-2021
REM Old TITL alpha_Me-Daid_ZnCl2_a.res in C2/c
REM SHELXT solution in C2/c: R1 0.239, Rweak 0.030, Alpha 0.073
REM <I/s> 0.494 for 619 systematic absences, Orientation as input
REM Formula found by SHELXT: C56 Cl6 N18 O16 Zn3
CELL 1.54184 33.3132 14.4948 31.7714 90 102.245 90
ZERR 8 0.0005 0.0002 0.0005 0 0.002 0
LATT 7
SYMM -X,+Y,0.5-Z
SFAC C H Cl N O Zn
UNIT 547.16 541.18 48 96 32 24
SIMU 0.01 0.01 2 C8 C21 C24 C15 C20 C10
RIGU 0.01 0.01 Cl Zn Cl1
SIMU 0.001 0.001 2 C43 C44 C45 C46 C47 C48
RIGU 0.01 0.01 Cl09 Zn03 Cl08
EADP Cl1 Cl08
SIMU 0.01 0.01 2 Zn Zn03
EADP Cl Cl09
EADP Zn03 Zn
SIMU 0.02 0.04 2 C55 C56 C57 C58 C59 C60
SIMU 0.02 0.04 2 C37 C38 C36 C39 C41 C40
SIMU C49 C50 C51 C52 C53 C54
ISOR 0.01 0.02 O4 C42
SIMU C32 C35 C30 C34 C31 C33
SIMU 0.01 0.01 2 C01U C01W C023 C01X C01T C01Z
SIMU 0.01 0.01 2 C01X C01T C01Z C01W C01U C023

L.S. 10
PLAN  28
SIZE 0.09 0.1 0.12
TEMP -173
CONF
FREE O C53
FREE O7 C48
FREE O7 C46
FREE O7 C47
FREE O7 C59
FREE O7 C60
FREE O7 H48b
FREE O7 H48a
FREE O4 H26b
FREE O4 H26c
BOND
list 4
MORE -1
BOND $H
fmap 2
acta
OMIT 13 3 2
OMIT -5 3 3
OMIT 22 0 14
OMIT 5 1 14
OMIT 4 16 1
OMIT -4 8 2
OMIT -11 3 13
OMIT -4 6 6
OMIT -8 0 10
OMIT 15 11 2
REM <olex2.extras>
REM <HklSrc "%.\\alpha_Me-Daid_ZnCl2.hkl">
REM </olex2.extras>

WGHT    0.052600  327.959076
FVAR       0.08635   0.94012   0.42489   0.42607   0.39534   0.49653   0.29457
FVAR       0.18873
ZN01  6   -0.383283    0.125747   -0.442196    11.00000    0.02580    0.01912 =
         0.03588   -0.00191   -0.01395    0.00066
ZN02  6   -0.581878   -0.633383   -0.593861    11.00000    0.04195    0.01898 =
         0.02398   -0.00183   -0.00951    0.00265
PART 1
ZN03  6   -0.698947   -0.145311   -0.290679    21.00000    0.04934    0.01531 =
         0.04526   -0.00181    0.01425   -0.00120
PART 0
CL04  3   -0.362472    0.113942   -0.503514    11.00000    0.03150    0.04097 =
         0.04392    0.00985   -0.00257   -0.00275
CL05  3   -0.397045    0.254673   -0.410464    11.00000    0.05614    0.02109 =
         0.05017   -0.00870   -0.02266    0.01132
CL06  3   -0.523870   -0.656399   -0.615383    11.00000    0.04085    0.04395 =
         0.04865   -0.00588   -0.00930    0.01681
CL07  3   -0.618006   -0.743176   -0.570825    11.00000    0.07545    0.02440 =
         0.04156    0.00147   -0.00059   -0.01262
PART 1
CL08  3   -0.666458   -0.182708   -0.224890    21.00000    0.09786    0.02839 =
         0.04350    0.01211    0.01901    0.02207
CL09  3   -0.758748   -0.201422   -0.323898    21.00000    0.04790    0.03403 =
         0.08720   -0.02348    0.02333   -0.01465
PART 0
N00A  4   -0.433084    0.039614   -0.448066    11.00000    0.02313    0.02784 =
         0.03003   -0.00434   -0.00950    0.00229
N00B  4   -0.621610    0.561931   -0.141504    11.00000    0.02825    0.01796 =
         0.02573    0.00210   -0.00176    0.00076
N00C  4   -0.582498   -0.288028   -0.439342    11.00000    0.03112    0.02374 =
         0.02942   -0.00363   -0.00831    0.00017
N00D  4   -0.703713   -0.004759   -0.289529    11.00000    0.03916    0.01533 =
         0.03877   -0.00173    0.00229   -0.00510
N00E  4   -0.742369    0.328629   -0.313372    11.00000    0.02559    0.01841 =
         0.03270    0.00045   -0.00611    0.00219
N00F  4   -0.840843    0.557348   -0.396514    11.00000    0.02839    0.01999 =
         0.03828   -0.00660   -0.01158   -0.00212
N00G  4   -0.724242    0.469127   -0.275037    11.00000    0.02940    0.01479 =
         0.03176    0.00168   -0.01278    0.00005
N00H  4   -0.688428    0.330212   -0.251304    11.00000    0.02520    0.01453 =
         0.03566    0.00101   -0.00822   -0.00258
N00I  4   -0.547942   -0.148598   -0.414463    11.00000    0.02238    0.02970 =
         0.02745   -0.00439   -0.00632   -0.00033
N00J  4   -0.570096   -0.531324   -0.547602    11.00000    0.05199    0.02238 =
         0.02131   -0.00122   -0.00846   -0.00359
N00K  4   -0.659724   -0.167990   -0.331469    11.00000    0.03765    0.02740 =
         0.03655   -0.00337    0.00408   -0.00470
N00L  4   -0.529344   -0.231313   -0.471890    11.00000    0.03151    0.02200 =
         0.02677   -0.00515   -0.00332   -0.00004
C00M  1   -0.709748    0.186500   -0.286413    11.00000    0.02547    0.01437 =
         0.03036    0.00132   -0.00010   -0.00043
C00N  1   -0.646641    0.609478   -0.172744    11.00000    0.02769    0.01371 =
         0.03388    0.00602   -0.00458   -0.00167
AFIX  43
H00N  2   -0.647388    0.674828   -0.170761    11.00000   -1.20000
AFIX   0
C00O  1   -0.576601   -0.212863   -0.414129    11.00000    0.02639    0.02731 =
         0.02619   -0.00310   -0.00842    0.00330
C00P  1   -0.533696   -0.395453   -0.520094    11.00000    0.02817    0.01936 =
         0.03948   -0.00665   -0.01028    0.00120
AFIX  43
H00P  2   -0.511449   -0.354403   -0.520018    11.00000   -1.20000
AFIX   0
C00Q  1   -0.713145    0.286968   -0.283205    11.00000    0.02222    0.02063 =
         0.02842    0.00150   -0.00333    0.00013
C00R  1   -0.746535    0.419812   -0.307227    11.00000    0.02523    0.01563 =
         0.03479    0.00037   -0.00570   -0.00372
C00S  1   -0.621230    0.469804   -0.143798    11.00000    0.02703    0.02250 =
         0.03421    0.00643   -0.01386   -0.00140
AFIX  43
H00S  2   -0.603851    0.436069   -0.121492    11.00000   -1.20000
AFIX   0
C00T  1   -0.695611    0.420751   -0.247730    11.00000    0.02513    0.01904 =
         0.03066    0.00059   -0.00761   -0.00149
C00U  1   -0.670567    0.471325   -0.210949    11.00000    0.02158    0.01893 =
         0.03022    0.00287   -0.00878   -0.00014
C00V  1   -0.557446   -0.294757   -0.466947    11.00000    0.03213    0.02310 =
         0.02416   -0.00503   -0.01005    0.00413
C00W  1   -0.538486   -0.472505   -0.545924    11.00000    0.03262    0.02098 =
         0.03645   -0.00592   -0.01332    0.00440
AFIX  43
H00W  2   -0.518939   -0.484611   -0.563081    11.00000   -1.20000
AFIX   0
C00X  1   -0.645232    0.422380   -0.177467    11.00000    0.03058    0.00876 =
         0.04182    0.00436   -0.01693    0.00104
AFIX  43
H00X  2   -0.644643    0.356870   -0.178026    11.00000   -1.20000
AFIX   0
C00Y  1   -0.466449   -0.102217   -0.473243    11.00000    0.03284    0.02729 =
         0.02611   -0.00484   -0.00687    0.00239
AFIX  43
H00Y  2   -0.467935   -0.155028   -0.491216    11.00000   -1.20000
AFIX   0
C00Z  1   -0.493799   -0.090699   -0.446268    11.00000    0.02104    0.02722 =
         0.02592   -0.00449   -0.00959    0.00436
C010  1   -0.671436    0.566312   -0.207805    11.00000    0.02894    0.01812 =
         0.03045   -0.00033   -0.00530    0.00178
AFIX  43
H010  2   -0.688835    0.601719   -0.229430    11.00000   -1.20000
AFIX   0
C011  1   -0.460259    0.051153   -0.422742    11.00000    0.03386    0.02383 =
         0.04291   -0.00961   -0.00478    0.00447
AFIX  43
H011  2   -0.458264    0.104709   -0.405184    11.00000   -1.20000
AFIX   0
C012  1   -0.525776   -0.160907   -0.444155    11.00000    0.02574    0.02337 =
         0.02456   -0.00559   -0.01090    0.00182
C013  1   -0.436853   -0.034853   -0.473395    11.00000    0.02837    0.02832 =
         0.03355   -0.00801    0.00028    0.00023
AFIX  43
H013  2   -0.418491   -0.042008   -0.492321    11.00000   -1.20000
AFIX   0
C014  1   -0.605225   -0.198958   -0.384941    11.00000    0.03349    0.02548 =
         0.02910   -0.00285   -0.00297    0.00207
C015  1   -0.779013    0.467785   -0.338334    11.00000    0.02528    0.01993 =
         0.03144   -0.00053   -0.01559    0.00060
C016  1   -0.837230    0.465165   -0.396881    11.00000    0.02960    0.01742 =
         0.03427   -0.00392   -0.01148   -0.00076
AFIX  43
H016  2   -0.856147    0.430872   -0.417628    11.00000   -1.20000
AFIX   0
C017  1   -0.807278    0.418320   -0.368467    11.00000    0.03068    0.01680 =
         0.03312   -0.00121   -0.00842   -0.00442
AFIX  43
H017  2   -0.805897    0.352909   -0.369400    11.00000   -1.20000
AFIX   0
C018  1   -0.490937   -0.011820   -0.421282    11.00000    0.03197    0.02564 =
         0.03882   -0.00730    0.00053   -0.00183
AFIX  43
H018  2   -0.509913   -0.001178   -0.403311    11.00000   -1.20000
AFIX   0
C019  1   -0.734130    0.136453   -0.319004    11.00000    0.03024    0.02297 =
         0.04069   -0.00162   -0.00472    0.00221
AFIX  43
H019  2   -0.753429    0.166997   -0.340869    11.00000   -1.20000
AFIX   0
C01A  1   -0.561260   -0.378035   -0.494351    11.00000    0.03994    0.02163 =
         0.02519   -0.00055   -0.01529    0.00061
C01B  1   -0.730307    0.041770   -0.319639    11.00000    0.03445    0.02199 =
         0.04310   -0.00525   -0.00636   -0.00007
AFIX  43
H01B  2   -0.747212    0.008163   -0.342344    11.00000   -1.20000
AFIX   0
C01C  1   -0.782187    0.562840   -0.338342    11.00000    0.03597    0.01904 =
         0.05797   -0.00600   -0.02689   -0.00166
AFIX  43
H01C  2   -0.762986    0.598803   -0.318651    11.00000   -1.20000
AFIX   0
C01D  1   -0.682732    0.138739   -0.254728    11.00000    0.06100    0.01864 =
         0.03665   -0.00302   -0.01811    0.00463
AFIX  43
H01D  2   -0.665845    0.170765   -0.231448    11.00000   -1.20000
AFIX   0
C1    1   -0.813836    0.605206   -0.367528    11.00000    0.03892    0.01607 =
         0.05529   -0.00938   -0.02176   -0.00301
AFIX  43
H1    2   -0.816353    0.670446   -0.366845    11.00000   -1.20000
AFIX   0
C01F  1   -0.680720    0.043446   -0.257519    11.00000    0.07150    0.01612 =
         0.04198    0.00193   -0.02334    0.00313
AFIX  43
H01F  2   -0.662149    0.011076   -0.235672    11.00000   -1.20000
AFIX   0
C01G  1   -0.644455   -0.231389   -0.395459    11.00000    0.02976    0.06618 =
         0.04633   -0.02889   -0.00179   -0.00488
AFIX  43
H01G  2   -0.653542   -0.265664   -0.421204    11.00000   -1.20000
AFIX   0
C01H  1   -0.670925   -0.213843   -0.368217    11.00000    0.02928    0.05791 =
         0.05306   -0.02113    0.00219   -0.00432
AFIX  43
H01H  2   -0.698383   -0.235644   -0.376204    11.00000   -1.20000
AFIX   0
C01I  1   -0.593783   -0.438314   -0.495710    11.00000    0.06908    0.03494 =
         0.03973   -0.01612    0.01784   -0.01982
AFIX  43
H01I  2   -0.613699   -0.427737   -0.478824    11.00000   -1.20000
AFIX   0
C01J  1   -0.596365   -0.515206   -0.522718    11.00000    0.07837    0.02972 =
         0.03944   -0.01448    0.01203   -0.03021
AFIX  43
H01J  2   -0.618089   -0.557896   -0.523165    11.00000   -1.20000
AFIX   0

PART 1
O1    5   -0.783604    0.359283   -0.467409    10.50000    0.03301    0.02153 =
         0.03071   -0.00107    0.00367   -0.00694

PART 0
C01L  1   -0.593977   -0.148963   -0.347729    11.00000    0.04926    0.08456 =
         0.05626   -0.03474    0.01757   -0.03665
AFIX  43
H01L  2   -0.567136   -0.123598   -0.339827    11.00000   -1.20000
AFIX   0

O5    5   -0.754654   -0.167678   -0.434668    10.50000    0.04209    0.02621 =
         0.05474   -0.00881    0.00890   -0.00769
C01N  1   -0.621691   -0.135710   -0.321921    11.00000    0.06171    0.09368 =
         0.05653   -0.04424    0.02364   -0.03866
AFIX  43
H01N  2   -0.613191   -0.101774   -0.295979    11.00000   -1.20000
AFIX   0

O     5   -0.725435    0.657367   -0.435893    10.50000    0.02865    0.02993 =
         0.06551   -0.00657   -0.01038   -0.00486
PART 1
O2    5   -0.686330    0.239336   -0.383634    10.50000    0.02302    0.04192 =
         0.05342   -0.01224    0.00294   -0.00674
C01T  1   -0.726227    0.565822   -0.431714    10.50000    0.01847    0.03511 =
         0.04194   -0.01043   -0.00471   -0.00310
C01U  1   -0.718764    0.372770   -0.416784    10.50000    0.01976    0.03388 =
         0.04021   -0.00754    0.00265   -0.00725
C01V  1   -0.788467    0.072739   -0.431346    10.50000    0.02070    0.03137 =
         0.03799   -0.00089    0.00306   -0.00740
AFIX  43
H01V  2   -0.812400    0.107341   -0.430079    10.50000   -1.20000
AFIX   0
C01W  1   -0.752308    0.414425   -0.445164    10.50000    0.01607    0.03603 =
         0.03785   -0.00797    0.00287   -0.00607
C01X  1   -0.691685    0.524573   -0.401529    10.50000    0.01772    0.03853 =
         0.05141   -0.01086   -0.01175   -0.00463
AFIX  43
H01X  2   -0.670725    0.563686   -0.386173    10.50000   -1.20000
AFIX   0
C01Z  1   -0.756571    0.506193   -0.453399    10.50000    0.01873    0.03291 =
         0.03410   -0.00900   -0.00145   -0.00187
AFIX  43
H01Z  2   -0.779672    0.529302   -0.473456    10.50000   -1.20000
AFIX   0
C022  1   -0.755010   -0.075365   -0.432334    10.50000    0.04191    0.03557 =
         0.03351   -0.00790    0.00526   -0.00638
C023  1   -0.688706    0.436391   -0.395019    10.50000    0.01996    0.03735 =
         0.04982   -0.01256   -0.00286   -0.01133
AFIX  43
H023  2   -0.665621    0.413154   -0.374982    10.50000   -1.20000
AFIX   0
C024  1   -0.790637   -0.021949   -0.432439    10.50000    0.02809    0.04143 =
         0.04441   -0.00538    0.00544   -0.01857
AFIX  43
H024  2   -0.816190   -0.051758   -0.433269    10.50000   -1.20000
AFIX   0
C025  1   -0.718988   -0.028608   -0.431769    10.50000    0.03655    0.03245 =
         0.04038   -0.00682    0.01527   -0.00432
AFIX  43
H025  2   -0.694789   -0.063003   -0.432133    10.50000   -1.20000
AFIX   0
C026  1   -0.751022    0.120422   -0.432071    10.50000    0.03388    0.02326 =
         0.02768   -0.00541    0.00294   -0.00806
C027  1   -0.749172    0.222151   -0.434568    10.50000    0.02620    0.04116 =
         0.02834   -0.01297    0.00359   -0.01162
C029  1   -0.779908    0.266046   -0.461600    10.50000    0.02895    0.03043 =
         0.03357    0.00187   -0.00003   -0.01047
AFIX  43
H029  2   -0.800920    0.228711   -0.478122    10.50000   -1.20000
AFIX   0
C02B  1   -0.716754    0.064103   -0.430721    10.50000    0.03002    0.03690 =
         0.03743    0.00061    0.01180   -0.00252
AFIX  43
H02B  2   -0.690745    0.092461   -0.428988    10.50000   -1.20000
AFIX   0
C02E  1   -0.714965    0.275279   -0.408997    10.50000    0.02062    0.03795 =
         0.03759   -0.00420    0.00264   -0.00514
PART 2
C02G  1   -0.760139    0.700905   -0.463480    10.50000    0.03796    0.03338 =
         0.05644   -0.00228   -0.00487   -0.00599
AFIX 137
H02A  2   -0.764006    0.674938   -0.492543    10.50000   -1.50000
H02C  2   -0.755179    0.767414   -0.464592    10.50000   -1.50000
H02D  2   -0.784852    0.689995   -0.452082    10.50000   -1.50000
AFIX   0
PART 1
C02J  1   -0.792810   -0.215244   -0.440979    10.50000    0.05358    0.03331 =
         0.06274   -0.00465    0.00192   -0.01423
AFIX 137
H02E  2   -0.810965   -0.193202   -0.467472    10.50000   -1.50000
H02F  2   -0.805663   -0.203711   -0.416446    10.50000   -1.50000
H02G  2   -0.788090   -0.281591   -0.443368    10.50000   -1.50000
AFIX   0

PART 2
O3    5   -0.551337    0.416412   -0.196795    10.50000    0.04917    0.04145 =
         0.04808    0.00515    0.00151   -0.00247
O6    5   -0.619582    0.278617   -0.299478    10.50000    0.04926    0.06923 =
         0.03648   -0.00402   -0.00939   -0.00063
C3    1   -0.593372    0.617292   -0.262997    10.50000    0.03575    0.06026 =
         0.04995    0.00827    0.01352    0.01877
C4    1   -0.570489    0.560740   -0.229163    10.50000    0.03393    0.03157 =
         0.05899    0.00594    0.00734    0.01226
AFIX  43
H4    2   -0.552602    0.588767   -0.205320    10.50000   -1.20000
AFIX   0
C5    1   -0.573401    0.271014   -0.231764    10.50000    0.03749    0.04754 =
         0.03409    0.01088   -0.00919    0.00409
C6    1   -0.574286    0.466221   -0.231032    10.50000    0.03211    0.04231 =
         0.04159    0.01053    0.00782    0.00252
PART 0
O4    5   -0.547475   -0.111361   -0.226712    10.50000    0.10474    0.05746 =
         0.06016    0.00354   -0.00936   -0.00516
O7    5   -0.590122    0.704577   -0.263983    10.50000    0.10324    0.04702 =
         0.06714    0.02021    0.02382    0.02073
PART 2
C11   1   -0.618611    0.571786   -0.297044    10.50000    0.07700    0.06265 =
         0.04326    0.01511    0.01185    0.03307
AFIX  43
H11   2   -0.634368    0.606800   -0.319996    10.50000   -1.20000
AFIX   0
C14   1   -0.599248    0.319736   -0.268691    10.50000    0.03062    0.05656 =
         0.04142    0.01281    0.00279    0.00009
C16   1   -0.552010    0.323473   -0.199567    10.50000    0.04609    0.04520 =
         0.04517    0.00504   -0.00999    0.00200
AFIX  43
H16   2   -0.535501    0.291195   -0.176121    10.50000   -1.20000
AFIX   0
C17   1   -0.598577    0.418205   -0.266049    10.50000    0.04006    0.06800 =
         0.03535    0.01778    0.00842   -0.00326
C18   1   -0.621251    0.479049   -0.298250    10.50000    0.05381    0.06984 =
         0.03175    0.00503    0.01100    0.01778
AFIX  43
H18   2   -0.639425    0.451859   -0.322126    10.50000   -1.20000
AFIX  66
C20   1   -0.571119    0.169065   -0.229887    10.50000    0.06079    0.04367 =
         0.04755    0.00259   -0.01203   -0.01405
C15   1   -0.572182    0.121611   -0.192121    10.50000    0.07120    0.04568 =
         0.04805    0.00669   -0.02042   -0.00942
AFIX  43
H15   2   -0.577869    0.153752   -0.167988    10.50000   -1.20000
AFIX  65
C24   1   -0.564922    0.027129   -0.189667    10.50000    0.08778    0.04356 =
         0.04963    0.00803   -0.01936   -0.01374
AFIX  43
H24   2   -0.565648   -0.005304   -0.163855    10.50000   -1.20000
AFIX  65
C21   1   -0.556600   -0.019900   -0.224978    10.50000    0.09192    0.03535 =
         0.05214    0.00306   -0.02041   -0.01481
C8    1   -0.555538    0.027553   -0.262744    10.50000    0.08767    0.03575 =
         0.04847   -0.00011   -0.01763   -0.01070
AFIX  43
H8    2   -0.549850   -0.004589   -0.286878    10.50000   -1.20000
AFIX  65
C10   1   -0.562797    0.122035   -0.265199    10.50000    0.07194    0.04756 =
         0.04954    0.00233   -0.01537   -0.01213
AFIX  43
H10   2   -0.562071    0.154467   -0.291011    10.50000   -1.20000
AFIX   0

PART 9
C2    1   -0.545698    0.191783   -0.402491    61.00000    0.06516    0.07370 =
         0.05533    0.00449    0.00218    0.03133
AFIX  23
H2A   2   -0.531599    0.176666   -0.426089    61.00000   -1.20000
H2B   2   -0.530512    0.161487   -0.375924    61.00000   -1.20000
AFIX   0

PART 2
C26   1   -0.564907   -0.246748   -0.228053    10.50000    0.09791    0.03129 =
         0.12553    0.02388    0.01129    0.00145
AFIX 137
H26A  2   -0.569496   -0.272612   -0.200964    10.50000   -1.50000
H26B  2   -0.572284   -0.181199   -0.229687    10.50000   -1.50000
H26C  2   -0.535890   -0.253517   -0.229206    10.50000   -1.50000
AFIX   0

PART 9
C7    1   -0.613653    0.206075   -0.451613    61.00000    0.06273    0.06146 =
         0.04861    0.00724    0.00394   -0.01054
AFIX  23
H7A   2   -0.602267    0.193824   -0.477429    61.00000   -1.20000
H7B   2   -0.642185    0.182498   -0.457274    61.00000   -1.20000
AFIX   0
C9    1   -0.545150    0.295051   -0.395846    61.00000    0.07475    0.05180 =
         0.04439    0.00445   -0.02030    0.01431
AFIX  23
H9A   2   -0.516459    0.317479   -0.390861    61.00000   -1.20000
H9B   2   -0.556009    0.309510   -0.369913    61.00000   -1.20000
AFIX   0
C12   1   -0.613850    0.303762   -0.444009    61.00000    0.03530    0.07949 =
         0.05380    0.00909    0.01232    0.01541
AFIX  23
H12A  2   -0.626844    0.315905   -0.419277    61.00000   -1.20000
H12B  2   -0.630644    0.334482   -0.469617    61.00000   -1.20000
AFIX   0
C13   1   -0.588171    0.155783   -0.413244    61.00000    0.08873    0.06063 =
         0.04087   -0.00067   -0.00130    0.01956
AFIX  23
H13A  2   -0.601046    0.163243   -0.388083    61.00000   -1.20000
H13B  2   -0.587571    0.089108   -0.419840    61.00000   -1.20000
AFIX   0
C19   1   -0.570871    0.345118   -0.434685    61.00000    0.05690    0.04749 =
         0.05446    0.01015    0.00501    0.01241
AFIX  23
H19A  2   -0.572219    0.411812   -0.428411    61.00000   -1.20000
H19B  2   -0.558254    0.337660   -0.460025    61.00000   -1.20000
AFIX   0

PART 2
C23   1   -0.675224    0.132334   -0.401961    31.00000    0.05169    0.10109 =
         0.05981    0.00585    0.01378   -0.01056
AFIX  23
H23A  2   -0.702261    0.111078   -0.397515    31.00000   -1.20000
H23B  2   -0.671905    0.198249   -0.393803    31.00000   -1.20000
AFIX   0
C29   1   -0.596960    0.098697   -0.428214    31.00000    0.05774    0.05723 =
         0.04150    0.00666    0.00207    0.01879
AFIX  23
H29A  2   -0.598791    0.033520   -0.437746    31.00000   -1.20000
H29B  2   -0.570330    0.123399   -0.432257    31.00000   -1.20000
AFIX   0

PART 8
C35   1   -0.579765    0.392511   -0.404517    51.00000    0.05403    0.07728 =
         0.09098    0.00833    0.03570   -0.00350
AFIX  23
H35A  2   -0.601738    0.410683   -0.429285    51.00000   -1.20000
H35B  2   -0.591892    0.350811   -0.385892    51.00000   -1.20000
AFIX   0
C33   1   -0.528914    0.450942   -0.342049    51.00000    0.10159    0.08742 =
         0.06720    0.01332    0.03528    0.00450
AFIX  23
H33A  2   -0.540349    0.415199   -0.320765    51.00000   -1.20000
H33B  2   -0.516886    0.508422   -0.327913    51.00000   -1.20000
AFIX   0

PART 2
C27   1   -0.631255    0.152561   -0.456262    31.00000    0.09019    0.04509 =
         0.04219    0.00446    0.01537    0.03428
AFIX  23
H27A  2   -0.630762    0.142760   -0.486986    31.00000   -1.20000
H27B  2   -0.627558    0.219267   -0.449922    31.00000   -1.20000
AFIX   0

PART 8
C30   1   -0.545982    0.342263   -0.420677    51.00000    0.04045    0.08536 =
         0.11236   -0.02205    0.01293   -0.00096
AFIX  23
H30A  2   -0.557581    0.287085   -0.437257    51.00000   -1.20000
H30B  2   -0.534580    0.383243   -0.440161    51.00000   -1.20000
AFIX   0
C34   1   -0.563231    0.475206   -0.379977    51.00000    0.10195    0.07269 =
         0.06937    0.01499    0.04875    0.01720
AFIX  23
H34A  2   -0.585562    0.506624   -0.369388    51.00000   -1.20000
H34B  2   -0.552694    0.518464   -0.399195    51.00000   -1.20000
AFIX   0
C31   1   -0.512063    0.313221   -0.383465    51.00000    0.06782    0.07086 =
         0.11005   -0.02707    0.02415    0.00032
AFIX  23
H31A  2   -0.522930    0.267430   -0.365620    51.00000   -1.20000
H31B  2   -0.489785    0.283400   -0.394783    51.00000   -1.20000
AFIX   0

PART 2
C25   1   -0.640152    0.074087   -0.374088    31.00000    0.07701    0.06758 =
         0.03368    0.00100    0.01140   -0.01796
AFIX  23
H25A  2   -0.640799    0.081975   -0.343288    31.00000   -1.20000
H25B  2   -0.644880    0.008017   -0.381377    31.00000   -1.20000
AFIX   0
C28   1   -0.597789    0.102144   -0.381165    31.00000    0.06364    0.05899 =
         0.04336    0.01074   -0.00352    0.01084
AFIX  23
H28A  2   -0.591242    0.165438   -0.370111    31.00000   -1.20000
H28B  2   -0.576688    0.059874   -0.365003    31.00000   -1.20000
AFIX   0
C22   1   -0.672646    0.120096   -0.447415    31.00000    0.05001    0.12969 =
         0.07150   -0.01340    0.00261    0.02818
AFIX  23
H22A  2   -0.695105    0.155276   -0.465964    31.00000   -1.20000
H22B  2   -0.676589    0.054064   -0.455156    31.00000   -1.20000
AFIX   0

PART 8
C32   1   -0.494968    0.394128   -0.356018    51.00000    0.07322    0.07760 =
         0.05354    0.01135    0.02414   -0.00911
AFIX  23
H32A  2   -0.479641    0.434242   -0.372343    51.00000   -1.20000
H32B  2   -0.475433    0.371740   -0.330088    51.00000   -1.20000
AFIX   0

PART 6
C37   1   -0.541199    0.086358   -0.202352    41.00000    0.07215    0.09546 =
         0.05803   -0.00115   -0.00754   -0.01667
AFIX  23
H37A  2   -0.512467    0.108336   -0.197871    41.00000   -1.20000
H37B  2   -0.543071    0.042734   -0.178869    41.00000   -1.20000
AFIX   0
C40   1   -0.582827    0.184966   -0.281095    41.00000    0.07833    0.08730 =
         0.07030    0.00050    0.00483    0.00704
AFIX  23
H40A  2   -0.581232    0.230170   -0.304041    41.00000   -1.20000
H40B  2   -0.611500    0.162612   -0.285535    41.00000   -1.20000
AFIX   0
C41   1   -0.553896    0.103488   -0.283625    41.00000    0.08973    0.06656 =
         0.05521   -0.01560   -0.00902   -0.00504
AFIX  23
H41A  2   -0.525978    0.126728   -0.283752    41.00000   -1.20000
H41B  2   -0.563866    0.068604   -0.310607    41.00000   -1.20000
AFIX   0
C38   1   -0.570832    0.171384   -0.200850    41.00000    0.05848    0.10672 =
         0.06265   -0.00392   -0.00021   -0.00215
AFIX  23
H38A  2   -0.599041    0.149115   -0.201448    41.00000   -1.20000
H38B  2   -0.561305    0.206703   -0.173911    41.00000   -1.20000
AFIX   0
C36   1   -0.552434    0.038808   -0.243996    41.00000    0.09841    0.08154 =
         0.06312   -0.01259   -0.00658   -0.01583
AFIX  23
H36A  2   -0.579729    0.009805   -0.246367    41.00000   -1.20000
H36B  2   -0.532321   -0.011081   -0.244830    41.00000   -1.20000
AFIX   0
C39   1   -0.570760    0.230376   -0.237916    41.00000    0.07166    0.10000 =
         0.06931    0.00371    0.00667    0.00626
AFIX  23
H39A  2   -0.542846    0.256417   -0.235124    41.00000   -1.20000
H39B  2   -0.589723    0.282565   -0.236986    41.00000   -1.20000
AFIX   0

PART 1
C42   1   -0.546349   -0.164977   -0.189598    10.50000    0.12215    0.05491 =
         0.07548    0.01871   -0.02632   -0.01981
AFIX 137
H42A  2   -0.541715   -0.229772   -0.195988    10.50000   -1.50000
H42B  2   -0.572550   -0.159140   -0.180474    10.50000   -1.50000
H42C  2   -0.523996   -0.143390   -0.166465    10.50000   -1.50000
AFIX   0

PART 12
C45   1   -0.578575    0.554341   -0.333485    71.00000    0.04724    0.06955 =
         0.05884   -0.00721    0.00924    0.02066
AFIX  23
H45A  2   -0.558656    0.601149   -0.338971    71.00000   -1.20000
H45B  2   -0.594416    0.531815   -0.361540    71.00000   -1.20000
AFIX   0
C44   1   -0.554628    0.469440   -0.305849    71.00000    0.04720    0.06954 =
         0.05887   -0.00726    0.00929    0.02072
AFIX  23
H44A  2   -0.574465    0.420791   -0.302186    71.00000   -1.20000
H44B  2   -0.534518    0.442377   -0.321224    71.00000   -1.20000
AFIX   0
C43   1   -0.533240    0.504140   -0.263381    71.00000    0.04718    0.06961 =
         0.05892   -0.00721    0.00933    0.02069
AFIX  23
H43A  2   -0.513661    0.553303   -0.267115    71.00000   -1.20000
H43B  2   -0.517555    0.453470   -0.246542    71.00000   -1.20000
AFIX   0
C46   1   -0.564109    0.541618   -0.239807    71.00000    0.04718    0.06958 =
         0.05891   -0.00723    0.00931    0.02069
AFIX  23
H46A  2   -0.586006    0.495588   -0.239528    71.00000   -1.20000
H46B  2   -0.550723    0.556257   -0.209660    71.00000   -1.20000
AFIX   0
C48   1   -0.581077    0.622977   -0.261688    71.00000    0.04721    0.06955 =
         0.05892   -0.00723    0.00928    0.02069
AFIX  23
H48A  2   -0.558708    0.665514   -0.265019    71.00000   -1.20000
H48B  2   -0.598603    0.654796   -0.244663    71.00000   -1.20000
AFIX   0
C47   1   -0.607456    0.596539   -0.307378    71.00000    0.04724    0.06958 =
         0.05890   -0.00719    0.00924    0.02066
AFIX  23
H47A  2   -0.629042    0.551611   -0.304330    71.00000   -1.20000
H47B  2   -0.620899    0.652166   -0.322078    71.00000   -1.20000
AFIX   0

PART 5
C53   1   -0.706814    0.566024   -0.453666    10.33333    0.08901    0.05149 =
         0.07112   -0.01431    0.03403   -0.02346
AFIX  43
H53   2   -0.688226    0.615900   -0.453211    10.33333   -1.20000
AFIX   0
C54   1   -0.727295    0.521943   -0.490846    10.33333    0.11684    0.05705 =
         0.10478    0.02078   -0.00594   -0.03475
AFIX  43
H54   2   -0.745439    0.551793   -0.513932    10.33333   -1.20000
AFIX   0
C52   1   -0.717508    0.525902   -0.415385    10.33333    0.11207    0.07649 =
         0.07045   -0.01652    0.04418   -0.00890
AFIX  43
H52   2   -0.730379    0.559359   -0.396177    10.33333   -1.20000
AFIX   0
C50   1   -0.731760    0.379223   -0.446609    10.33333    0.11193    0.07874 =
         0.10049    0.02006    0.01172   -0.03536
AFIX  23
H50A  2   -0.760594    0.397474   -0.447665    10.33333   -1.20000
H50B  2   -0.729996    0.311067   -0.445310    10.33333   -1.20000
AFIX   0
C49   1   -0.716714    0.417617   -0.489812    10.33333    0.10321    0.10258 =
         0.10836    0.01191    0.02017   -0.02901
AFIX  23
H49A  2   -0.686862    0.408016   -0.487185    10.33333   -1.20000
H49B  2   -0.731743    0.386206   -0.516142    10.33333   -1.20000
AFIX   0
C51   1   -0.705126    0.419041   -0.409321    10.33333    0.08087    0.09667 =
         0.04211    0.00898    0.01817    0.00875
AFIX  23
H51A  2   -0.675810    0.409129   -0.409741    10.33333   -1.20000
H51B  2   -0.710886    0.393883   -0.382240    10.33333   -1.20000
AFIX   0

PART 2
ZN    6   -0.703865   -0.143313   -0.305234   -21.00000    0.04934    0.01531 =
         0.04526   -0.00181    0.01425   -0.00120
CL    3   -0.764104   -0.171638   -0.351071   -21.00000    0.04790    0.03403 =
         0.08720   -0.02348    0.02333   -0.01465
CL1   3   -0.688853   -0.205047   -0.242777   -21.00000    0.09786    0.02839 =
         0.04350    0.01211    0.01901    0.02207

PART 13
C59   1   -0.549729    0.633045   -0.282895    81.00000    0.14314    0.02807 =
         0.08688    0.00263    0.05015   -0.00852
AFIX  43
H59   2   -0.524639    0.666402   -0.276076    81.00000   -1.20000
AFIX   0
C58   1   -0.571244    0.613401   -0.323079    81.00000    0.15027    0.02513 =
         0.08010    0.00443    0.04797   -0.00202
AFIX  43
H58   2   -0.583551    0.657458   -0.344011    81.00000   -1.20000
AFIX   0
C60   1   -0.573514    0.590980   -0.249352    81.00000    0.14240    0.03891 =
         0.08520    0.01106    0.04986   -0.00907
C56   1   -0.571493    0.477454   -0.255576    81.00000    0.14057    0.04490 =
         0.09010    0.01501    0.05405   -0.01473
AFIX  23
H56A  2   -0.542666    0.455864   -0.250380    81.00000   -1.20000
H56B  2   -0.585754    0.445090   -0.235523    81.00000   -1.20000
AFIX   0
C57   1   -0.592806    0.460999   -0.301278    81.00000    0.14689    0.03996 =
         0.09671    0.00317    0.04323   -0.01194
AFIX  43
H57   2   -0.616806    0.424474   -0.310023    81.00000   -1.20000
AFIX   0
C55   1   -0.572497    0.506840   -0.329331    81.00000    0.14664    0.03934 =
         0.08622   -0.00734    0.04934    0.00178
AFIX  43
H55   2   -0.560637    0.476097   -0.350139    81.00000   -1.20000
AFIX   0
HKLF 4


REM  alpha_Me-Daid_ZnCl2_a.res in C2/c
REM wR2 = 0.2347, GooF = S = 1.088, Restrained GooF = 1.080 for all data
REM R1 = 0.0860 for 12241 Fo > 4sig(Fo) and 0.1001 for all 14931 data
REM 1278 parameters refined using 284 restraints

END

WGHT      0.0510    326.8391

REM Highest difference peak  1.211,  deepest hole -0.692,  1-sigma level  0.121
Q1    1  -0.5868 -0.3755 -0.5302  11.00000  0.05    1.21
Q2    1  -0.8527 -0.1246 -0.4118  11.00000  0.05    1.20
Q3    1  -0.8842  0.3667 -0.3755  11.00000  0.05    1.08
Q4    1  -0.4471 -0.1287 -0.4316  11.00000  0.05    1.06
Q5    1  -0.7303  0.6513 -0.3221  11.00000  0.05    0.79
Q6    1  -0.6729  0.6482 -0.2656  11.00000  0.05    0.75
Q7    1  -0.5569 -0.1251 -0.4985  11.00000  0.05    0.70
Q8    1  -0.8326 -0.1183 -0.4699  11.00000  0.05    0.69
Q9    1  -0.4289  0.1381 -0.3988  11.00000  0.05    0.68
Q10   1  -0.6792  0.5176 -0.4369  11.00000  0.05    0.65
Q11   1  -0.3852  0.1899 -0.4420  11.00000  0.05    0.64
Q12   1  -0.6533  0.6365 -0.2972  11.00000  0.05    0.61
Q13   1  -0.5564 -0.1489 -0.1521  11.00000  0.05    0.60
Q14   1  -0.5716 -0.1364 -0.1700  11.00000  0.05    0.59
Q15   1  -0.4289  0.2410 -0.4418  11.00000  0.05    0.56
Q16   1  -0.7651  0.4637 -0.4513  11.00000  0.05    0.55
Q17   1  -0.7376 -0.1230 -0.2886  11.00000  0.05    0.55
Q18   1  -0.6379  0.6852 -0.1983  11.00000  0.05    0.55
Q19   1  -0.7124  0.5586 -0.5116  11.00000  0.05    0.54
Q20   1  -0.5409 -0.3679 -0.5716  11.00000  0.05    0.53
Q21   1  -0.4759 -0.3719 -0.4641  11.00000  0.05    0.53
Q22   1  -0.6940  0.6873 -0.2578  11.00000  0.05    0.52
Q23   1  -0.3657  0.2401 -0.3797  11.00000  0.05    0.51
Q24   1  -0.5011 -0.1465 -0.4054  11.00000  0.05    0.50
Q25   1  -0.5323 -0.2270 -0.2097  11.00000  0.05    0.50
Q26   1  -0.6958  0.3834 -0.4582  11.00000  0.05    0.49
Q27   1  -0.6464 -0.7509 -0.6022  11.00000  0.05    0.49
Q28   1  -0.6019 -0.6402 -0.5706  11.00000  0.05    0.49
;
_shelx_res_checksum                95661
_shelx_hkl_file
;
   0   0   2   16.32    2.55
   0   0   3    0.33    0.80
   0   0   4  505.30   11.82
   0   0   5   -0.47    1.14
   0   0   5   -0.29    1.22
   0   0   6 6469.85   50.95
   0   0   6 6429.60   46.68
   0   0   7    2.21    2.37
   0   0   7    0.55    1.87
   0   0   8 2868.70   39.66
   0   0   8 2829.44   35.85
   0   0   9   -0.55    2.11
   0   0   9   -1.80    2.26
   0   0  10  392.24   16.86
   0   0  10  375.41   14.85
   0   0  11    0.23    1.60
   0   0  11    1.44    1.78
   0   0  12  148.80   13.86
   0   0  12   41.81    5.45
   0   0  13    2.02    2.14
   0   0  13   -0.94    1.62
   0   0  14  124.86   11.77
   0   0  14  122.08   10.29
   0   0  15   -0.88    2.13
   0   0  15    3.08    2.86
   0   0  16   21.70    5.71
   0   0  16   26.49    5.45
   0   0  17   -1.02    2.38
   0   0  17   -0.63    1.66
   0   0  18  314.01   21.41
   0   0  18  311.23   18.22
   0   0  19   -0.32    1.67
   0   0  19    0.83    2.33
   0   0  20   74.93   11.86
   0   0  20   78.49    9.89
   0   0  21   -0.78    1.25
   0   0  21    1.31    1.63
   0   0  21    2.20    3.36
   0   0  21    1.32    3.16
   0   0  21    1.09    1.32
   0   0  22   37.66    5.17
   0   0  22   33.08    4.33
   0   0  22   33.59    4.25
   0   0  23    0.01    1.55
   0   0  23    0.29    1.68
   0   0  23    0.72    1.32
   0   0  24   -1.28    1.86
   0   0  24    2.78    1.80
   0   0  25   -0.73    1.72
   0   0  25   -1.76    2.03
   0   0  25   -0.42    1.48
   0   0  26  309.96   13.75
   0   0  26  306.99   14.71
   0   0  26  289.27   15.74
   0   0  27    2.34    2.23
   0   0  27   -0.06    2.58
   0   0  28    3.77    2.88
   0   0  28    4.86    3.24
   0   0  29    0.27    1.94
   0   0  29    2.58    2.33
   0   0  30   10.15    3.26
   0   0  30   10.59    3.72
   0   0  31    2.23    2.39
   0   0  31    3.59    1.84
   0   0  32   83.59    7.86
   0   0  32   63.21    8.29
   0   0  33    1.78    2.11
   0   0  33    0.63    1.93
   0   0  34  133.70    8.81
   0   0  35    0.31    1.39
   0   0  36    5.89    2.11
   0   0  37   -0.73    1.10
   0   0  38    3.06    1.55
   0  -2   0    7.52    1.17
   0   2   1  128.54    5.87
   0  -2   1  130.30    4.93
   0   2   2    5.67    1.71
   0  -2   2    4.21    1.31
   0  -2   3 2019.29   22.97
   0   2   3 2016.30   22.90
   0  -2   4  283.98    9.58
   0   2  -4  278.58    9.46
   0   2   4  283.17    8.97
   0   2   5  192.75    7.67
   0   2  -5  199.67    8.16
   0  -2   5  201.22    8.69
   0  -2  -5  197.81    6.10
   0  -2   5  192.55    9.49
   0   2   6  759.31   15.91
   0   2  -6  783.36   16.52
   0  -2   6  783.36   18.57
   0  -2  -6  758.71   12.60
   0  -2   6  764.23   19.80
   0   2   7  732.56   16.19
   0  -2  -7  720.50   13.20
   0  -2   7  739.10   20.49
   0   2  -7  728.02   16.69
   0   2   8   68.99    5.34
   0   2  -8   73.75    5.50
   0  -2  -8   70.89    4.48
   0  -2   8   74.16    6.95
   0  -2  -9   21.56    2.85
   0  -2   9   23.74    4.84
   0   2  -9   24.88    3.65
   0   2 -10  177.06    9.33
   0  -2  10  189.57   12.35
   0  -2  11  350.12   17.37
   0  -2  12    2.82    2.17
   0  -2  13   23.86    7.51
   0   2  14   16.15    2.97
   0  -2  14   13.70    4.12
   0   2  15  475.56   17.30
   0  -2  15  454.23   21.92
   0  -2  15  481.77   24.32
   0   2  16   29.07    4.33
   0  -2  16   30.74    6.13
   0  -2  16   27.91    6.47
   0   2  17   31.80    4.68
   0  -2  17   35.57    7.25
   0  -2  17   31.04    6.12
   0  -2  18   12.25    6.20
   0  -2  18    4.62    3.25
   0  -2  19   96.35   12.74
   0  -2  19  109.44   15.06
   0  -2  20  143.34   13.96
   0  -2  20  133.30   16.03
   0   2  21   69.52    6.16
   0  -2  21   73.30   13.20
   0   2  21   79.64    7.22
   0  -2  21   85.10   11.63
   0   2  21   76.86    7.98
   0  -2  21   76.86    8.10
   0  -2  21   77.70    7.43
   0  -2  22   -0.55    3.39
   0  -2  22    4.13    4.02
   0   2  22    3.61    1.76
   0  -2  22    3.47    2.37
   0   2  22    0.68    1.97
   0  -2  22    3.73    2.11
   0   2  22    4.36    2.44
   0  -2  23  148.73    9.76
   0   2  23  151.10    9.80
   0  -2  23  149.68   17.96
   0   2  23  148.13   10.63
   0  -2  23  148.38   10.89
   0   2  23  146.66    8.75
   0   2  24    1.98    2.09
   0  -2  24    1.67    2.42
   0  -2  24   -0.96    1.89
   0   2  24    2.39    2.80
   0  -2  24   -1.87    3.97
   0   2  24   -0.01    1.65
   0   2  25    7.95    3.03
   0  -2  25    8.55    2.80
   0   2  25    6.17    2.65
   0  -2  25    9.76    3.60
   0  -2  25    6.63    2.74
   0   2  25    8.86    2.54
   0  -2  26    1.56    3.45
   0   2  26   -0.03    2.02
   0  -2  26    0.00    1.99
   0   2  26    0.53    1.90
   0  -2  26    1.11    2.28
   0   2  26    3.44    1.95
   0   2  27    2.13    1.76
   0  -2  27    2.40    1.96
   0  -2  27    3.34    2.12
   0   2  27    0.00    1.91
   0   2  27    6.75    2.50
   0   2  28    2.32    3.08
   0  -2  28    4.27    3.80
   0  -2  28   -0.62    1.90
   0   2  28    0.86    1.98
   0   2  28    0.66    1.53
   0  -2  29   87.44    8.86
   0   2  29   83.99    8.46
   0   2  29   87.31    7.27
   0  -2  29   79.03    7.90
   0   2  29   76.08    7.27
   0  -2  30    0.83    3.59
   0   2  30   -0.37    1.78
   0  -2  30    1.26    2.54
   0   2  30    1.78    1.92
   0   2  31    8.19    3.22
   0  -2  31    6.07    3.20
   0   2  31    5.08    2.15
   0  -2  31    6.40    2.64
   0   2  32   44.00    6.00
   0  -2  32   31.13    6.34
   0   2  32   40.63    5.57
   0   2  33    1.65    1.96
   0   2  33    1.37    1.51
   0  -2  33    5.07    2.98
   0  -2  34   11.07    4.27
   0   2  34   21.16    3.42
   0   2  35   35.81    4.20
   0  -2  35   27.34    5.12
   0   2  36    1.95    1.43
   0  -2  36   -1.79    1.59
   0  -2  37    4.40    1.76
   0  -2  38   23.05    2.68
   0  -4   0 1734.47   22.73
   0  -4   1 1079.33   18.93
   0  -4  -1 1113.36   18.16
   0  -4  -2    1.64    1.16
   0  -4   2    2.02    1.27
   0  -4   3  112.24    6.77
   0   4   3  125.56    8.11
   0   4  -4   30.98    4.95
   0  -4   4   30.59    3.92
   0   4   4   31.83    4.41
   0   4  -5   18.35    3.87
   0  -4   5   16.18    3.14
   0   4   5   16.71    3.55
   0   4  -6  152.97    9.82
   0  -4   6  152.34    9.31
   0   4   6  160.66    9.34
   0   4  -7   63.16    6.28
   0  -4   7   63.14    7.11
   0   4   7   60.83    5.71
   0  -4   7   54.91    6.13
   0   4   8   10.13    2.74
   0   4  -8    9.12    2.72
   0  -4   8    7.05    2.79
   0  -4   8    7.89    3.08
   0   4   9  139.68    9.55
   0  -4   9  155.14   12.16
   0   4  -9  146.92   10.21
   0   4  10  206.11   11.37
   0  -4  10  209.02   14.06
   0   4 -10  196.10   12.38
   0   4  11   46.28    6.54
   0   4 -11   46.07    6.94
   0  -4  11   55.63    9.00
   0   4  12   13.38    3.31
   0   4 -12   10.24    3.20
   0  -4  12   11.66    4.45
   0   4  13    0.38    1.68
   0   4 -13    0.17    1.44
   0  -4  13   -1.99    2.68
   0   4  14   28.53    4.62
   0  -4  14   29.94    6.35
   0   4  15   12.18    3.75
   0  -4  15   13.97    5.05
   0   4  16  172.77   11.65
   0  -4  16  176.22   16.59
   0   4  17    7.99    2.23
   0  -4  17    6.88    3.18
   0  -4  18  162.34   16.99
   0  -4  19    8.41    5.55
   0  -4  19    7.37    2.96
   0   4  19    3.74    1.32
   0  -4  20  301.77   24.47
   0   4  20  299.06   13.17
   0  -4  20  312.29   23.11
   0  -4  20  309.06   13.52
   0   4  20  288.92   11.72
   0   4  20  286.23   12.99
   0  -4  20  305.05   14.39
   0  -4  21   17.10    3.54
   0   4  21   17.81    3.67
   0  -4  21   18.44    3.94
   0  -4  21   17.29    5.76
   0  -4  21   24.12    6.38
   0   4  21   23.48    4.13
   0  -4  22   25.68    4.33
   0   4  22   23.22    4.29
   0  -4  22   25.83    4.51
   0  -4  22   28.12    8.15
   0  -4  22   24.56    7.34
   0   4  22   22.26    3.43
   0  -4  23    1.68    2.68
   0   4  23    1.71    1.26
   0   4  23    3.12    2.12
   0  -4  23    1.60    1.66
   0  -4  23   -1.13    2.33
   0  -4  23   -0.63    2.81
   0   4  23    1.12    1.68
   0   4  24    6.43    2.88
   0  -4  24    8.24    3.29
   0  -4  24    6.23    2.72
   0   4  24    7.81    3.19
   0  -4  24    4.36    3.43
   0   4  24   11.93    3.95
   0   4  25   17.33    3.03
   0  -4  25   22.22    4.23
   0   4  25   19.63    3.44
   0  -4  25   15.62    7.12
   0   4  25   20.70    3.93
   0  -4  25   20.92    4.46
   0  -4  26  182.41   21.36
   0  -4  26  184.26   12.90
   0   4  26  167.34   11.06
   0   4  26  180.24   10.20
   0   4  26  165.52   10.27
   0  -4  26  189.86   12.22
   0   4  27    3.25    1.80
   0  -4  27    5.96    2.71
   0   4  27    3.69    1.97
   0  -4  27    4.55    2.55
   0   4  27    3.63    1.84
   0   4  28   22.56    3.88
   0  -4  28   21.46    4.96
   0   4  28   18.51    4.12
   0  -4  28   22.06    5.04
   0   4  28   20.77    3.99
   0  -4  29    5.22    2.48
   0   4  29    6.92    2.55
   0  -4  29    7.59    3.58
   0   4  29   12.24    3.45
   0   4  29   11.03    2.93
   0   4  30    9.66    2.97
   0  -4  30   21.23    5.24
   0   4  30   10.66    3.96
   0   4  30   11.62    3.58
   0  -4  31    5.17    2.98
   0   4  31    0.73    1.36
   0   4  31    2.47    2.05
   0   4  32   68.95    6.70
   0  -4  32   72.16    6.93
   0  -4  33    2.12    2.69
   0  -4  34   64.07    6.87
   0  -4  35    3.55    1.93
   0  -4  36    5.36    1.63
   0  -4  37    1.54    0.92
   0   4 -37    2.32    0.81
   0  -6   0  172.75    8.80
   0  -6   1  579.22   16.69
   0  -6  -1  586.42   15.73
   0  -6  -2  714.51   17.22
   0  -6   2  729.22   19.46
   0  -6   3  333.65   13.80
   0  -6  -3  322.83   11.57
   0   6  -3  339.06   17.15
   0  -6   4  167.29   11.16
   0   6  -4  197.11   13.70
   0  -6  -5    7.57    2.01
   0  -6   5    4.13    1.96
   0   6  -5    9.88    3.34
   0  -6   6    6.92    2.90
   0   6  -6    7.92    3.28
   0   6  -7  259.29   15.96
   0  -6   7  250.50   14.58
   0   6  -8   24.75    5.71
   0  -6   8   30.51    7.49
   0   6  -9  175.99   13.63
   0  -6   9  186.61   14.63
   0   6 -10   12.97    3.78
   0  -6  10   19.89    4.89
   0   6 -11   41.63    7.99
   0   6  11   37.43    7.25
   0  -6  11   39.55    8.37
   0   6 -12  202.84   15.50
   0   6  12  204.16   13.92
   0  -6  12  218.31   17.15
   0   6 -13   85.05   10.27
   0   6  13   85.51    9.32
   0  -6  13   87.03   11.53
   0   6 -14   19.69    4.91
   0  -6  14   17.78    5.67
   0  -6  15   95.49   12.95
   0   6 -15   84.08   10.94
   0  -6  16  157.45   17.35
   0  -6  17   73.07   11.99
   0   6  17   75.23    6.32
   0   6  18  128.47    8.37
   0  -6  18  134.22    8.70
   0  -6  18  142.29   17.00
   0   6  19    9.75    2.39
   0  -6  19   12.79    3.43
   0   6  19   12.24    2.75
   0  -6  19   15.44    6.13
   0  -6  19   14.94    3.39
   0  -6  20    2.94    3.04
   0  -6  20    6.12    2.26
   0  -6  20    3.74    1.99
   0   6  20    4.31    1.78
   0   6  20    5.11    2.10
   0  -6  21   23.24    8.26
   0  -6  21    9.75    5.74
   0  -6  21   13.39    3.44
   0   6  21   13.83    3.23
   0  -6  21   22.69    4.16
   0   6  21   13.74    2.79
   0   6  21   11.67    3.04
   0  -6  22    1.86    3.11
   0  -6  22   -1.11    3.61
   0  -6  22    1.78    2.18
   0   6  22    3.68    2.60
   0  -6  22    1.13    1.67
   0   6  22    0.72    1.32
   0  -6  23  211.05   12.82
   0  -6  23  224.74   23.78
   0   6  23  225.16   11.16
   0  -6  23  208.33   12.14
   0  -6  24   10.79    3.02
   0  -6  24    6.14    5.40
   0   6  24    8.43    2.45
   0  -6  25    5.34    1.92
   0   6  25    8.78    2.28
   0  -6  26    1.79    1.59
   0   6  26    5.53    2.02
   0  -6  27    9.91    4.80
   0   6  27   -1.84    1.32
   0  -6  28    0.87    2.28
   0   6  28   -1.10    1.72
   0  -6  29  105.83    8.69
   0   6  29  108.31    7.28
   0  -6  30   56.37    6.28
   0   6  30   62.71    5.36
   0  -6  31   49.09    5.64
   0   6  31   48.50    4.55
   0  -6  32    0.25    1.92
   0  -6  33    0.23    1.62
   0   6 -34    1.68    1.16
   0  -6  34    3.13    1.53
   0  -6  35    3.23    1.39
   0   6 -35    1.18    1.16
   0  -6  36    0.92    0.77
   0   6 -36    0.69    0.78
   0   8   0  607.73   27.18
   0   8   1   32.71    6.38
   0   8  -1   24.36    5.57
   0   8  -2 1022.48   36.13
   0   8   2 1029.23   35.08
   0   8  -3  316.41   20.22
   0  -8   3  303.31   14.88
   0   8  -4  138.54   14.11
   0  -8   4  103.45   10.20
   0   8  -5    0.77    3.58
   0  -8   5    0.78    1.42
   0   8  -6  388.26   23.17
   0   8  -7  115.60   12.75
   0   8  -8  109.57   13.10
   0  -8   8  113.47   12.65
   0   8  -9   31.82    7.22
   0  -8   9   31.91    7.08
   0   8 -10  148.25   15.33
   0  -8  10  153.23   15.71
   0   8  11   15.83    4.55
   0  -8  11   13.77    4.71
   0   8 -11   16.79    4.99
   0  -8  12   61.04   10.11
   0   8 -12   50.75    9.17
   0   8  13  438.89   14.27
   0   8 -13  444.10   27.87
   0  -8  13  438.68   28.01
   0   8  13  431.84   14.40
   0   8  14   91.00    6.76
   0   8 -14   85.32   12.34
   0  -8  14   93.06   13.20
   0   8  14   92.79    6.86
   0   8  15  148.48    8.67
   0   8 -15  133.24   15.63
   0  -8  15  143.81   16.73
   0   8  15  141.77    8.60
   0  -8  16    9.74    5.46
   0   8  16    6.59    2.24
   0   8 -16    4.79    3.73
   0   8  16    9.46    2.40
   0   8  17   10.43    3.03
   0  -8  17    8.19    5.41
   0   8  17   10.97    2.51
   0  -8  18    9.07    5.39
   0   8  18    8.34    2.26
   0   8  18    8.22    3.22
   0  -8  19   23.30    7.79
   0   8  19   26.35    4.35
   0   8  19   22.49    3.90
   0  -8  20  111.05   16.82
   0   8  20  105.28    7.95
   0   8  20  113.29    6.88
   0  -8  21    9.88    2.77
   0   8  21   13.73    3.14
   0  -8  21   13.49    6.29
   0  -8  21   15.27    3.18
   0   8  21   13.75    2.70
   0  -8  22   14.98    3.32
   0   8  22   14.44    2.72
   0   8  22   14.95    3.13
   0  -8  23   88.38    7.75
   0   8  23  107.56    7.63
   0   8  24    8.61    2.39
   0  -8  24   10.10    2.62
   0   8  25   12.37    3.12
   0  -8  25    9.96    2.96
   0  -8  26   68.87    6.68
   0   8  26   77.54    6.21
   0   8  27   35.08    4.09
   0  -8  27   36.25    4.73
   0  -8  28   20.30    3.40
   0   8  28   21.57    3.13
   0   8 -28   29.24    4.94
   0  -8  29   -1.34    1.63
   0   8 -29    2.51    2.17
   0   8  29    0.29    1.07
   0  -8  30    6.30    2.35
   0   8 -30    4.22    2.50
   0   8  30    3.31    1.41
   0  -8  31   10.41    2.10
   0   8 -31   14.45    2.89
   0  -8  32   35.95    3.43
   0  -8  32   35.79    3.66
   0   8 -32   42.80    4.33
   0   8 -33    9.03    2.02
   0   8 -34   62.41    4.11
   0  10   0  677.63   18.26
   0  10   0  675.16   34.30
   0  10   1   68.72    6.23
   0  10  -1   76.52    7.64
   0  10  -1   70.51   11.79
   0  10   1   69.38   11.75
   0  10  -2    5.69    3.94
   0  10   2   -1.90    2.07
   0  10  -2    0.42    1.69
   0  10   2    1.14    1.94
   0  10  -3  114.05    7.87
   0  10   3  113.23    7.75
   0  10  -3  112.77   14.41
   0  10   3  118.58   14.62
   0  10   4  149.51    8.67
   0  10  -4  148.99   16.65
   0  10   4  150.60   16.03
   0  10  -4  149.03    9.27
   0  10   5  248.44   11.37
   0  10   5  262.17   20.94
   0  10  -5  266.00   22.35
   0  10  -5  253.32   11.81
   0  10   6  356.72   13.64
   0  10   6  383.75   24.99
   0  10  -6  383.31   27.31
   0  10  -6  380.63   14.58
   0  10  -7    5.06    3.55
   0  10   7    5.14    3.58
   0  10   7    1.82    2.85
   0  10  -7    2.04    3.77
   0 -10   7    2.56    4.71
   0  10  -8   59.65    6.46
   0  10   8   54.30    9.28
   0 -10   8   60.61   11.32
   0  10   8   59.30    5.73
   0  10  -8   60.15   11.48
   0  10   8   58.85    5.37
   0  10   9   18.28    2.97
   0  10   9   18.30    3.43
   0  10  -9   13.96    3.04
   0  10  -9   19.68    6.97
   0  10   9   21.26    6.73
   0 -10   9   16.36    5.28
   0  10  10   83.59    6.78
   0  10 -10   85.13    7.47
   0  10 -10   77.78   12.95
   0  10  10   81.29   11.26
   0  10  10   87.58    6.55
   0 -10  10   80.28   12.73
   0  10  11  350.13   13.95
   0  10 -11  356.17   15.07
   0  10 -11  238.32   23.84
   0  10  11  355.91   13.54
   0 -10  11  224.13   22.59
   0  10  12    8.18    2.31
   0  10 -12    7.50    4.63
   0  10  12   13.75    2.63
   0 -10  12    6.88    3.83
   0  10  13   16.53    3.10
   0  10 -13   19.15    4.00
   0  10 -13   16.65    5.90
   0  10  13   18.63    3.55
   0 -10  13   25.61    8.04
   0  10  14   15.01    4.07
   0 -10  14    9.19    6.06
   0  10 -14   11.26    3.14
   0  10 -14    8.66    5.45
   0  10  14   13.16    3.44
   0  10  15  328.99   13.57
   0  10  15  330.92   13.47
   0 -10  15  322.60   28.12
   0  10 -15  322.44   15.02
   0  10 -15  296.64   26.27
   0  10  16   53.01    5.50
   0 -10  16   55.87   11.90
   0  10 -16   54.17    6.10
   0  10  17   35.89    4.80
   0  10  17   40.87    4.97
   0  10 -17   40.89    5.68
   0 -10  17   32.67    8.24
   0  10 -18   31.02    5.33
   0  10  18   24.36    3.80
   0  10  18   26.93    3.73
   0  10 -19    8.05    2.81
   0  10  19    7.32    2.38
   0  10  19    7.57    2.09
   0  10 -20   72.91    8.10
   0  10  20   54.55    5.46
   0  10  20   58.60    5.10
   0  10 -21   30.04    4.91
   0  10  21   22.01    3.77
   0 -10  21   26.01    4.16
   0  10  21   22.98    3.33
   0  10  22   25.98    3.65
   0  10 -22   30.41    5.36
   0 -10  22   23.00    3.39
   0  10 -23  201.70   11.99
   0 -10  23  175.56    8.85
   0  10  23  185.70    9.64
   0  10 -24    6.62    2.99
   0  10  24   12.82    2.68
   0  10 -25   19.42    3.99
   0  10  25   19.87    3.07
   0  10 -26    3.02    2.22
   0  10  26    3.63    1.51
   0  10 -27    0.76    2.10
   0  10 -28    0.23    1.56
   0  10 -29   64.80    5.23
   0  10 -30    0.66    1.17
   0 -10  31   31.37    3.21
   0  10 -31   37.90    3.49
   0  10 -32    2.12    1.15
   0  12   0  239.94   23.90
   0  12   0  241.06   11.79
   0  12   1   26.94    8.57
   0  12  -1   28.15    9.40
   0  12   1   40.86    6.06
   0  12  -1   42.87    6.49
   0  12   2   95.19   14.78
   0  12  -2   94.72   15.01
   0  12   2  115.47    8.43
   0  12  -2  101.28    8.32
   0  12   3  102.53   15.37
   0  12  -3  102.81   15.91
   0  12   3  104.76    8.24
   0  12  -3  121.28    9.18
   0  12   4   33.71    9.29
   0  12  -4   27.57    8.18
   0  12  -4   32.23    6.78
   0  12   4   30.72    4.88
   0  12  -5    4.45    3.28
   0  12   5    2.77    4.28
   0  12   5    7.92    2.87
   0  12  -5    2.92    2.96
   0 -12   5    1.68    3.08
   0  12   6   28.01   10.13
   0  12  -6   39.94   11.50
   0  12  -6   37.52    6.08
   0  12   6   24.02    5.41
   0 -12   6   22.83    9.83
   0  12  -7   55.00   11.15
   0  12   7   50.80   10.51
   0  12  -7   53.63    5.96
   0  12   7   57.38    5.78
   0 -12   7   49.42   11.53
   0  12   8    6.96    2.32
   0  12  -8    8.23    3.19
   0 -12   8    6.91    4.48
   0  12  -8    2.46    2.56
   0  12   9   13.80    3.41
   0  12  -9   11.17    3.70
   0 -12   9    8.87    4.75
   0  12  -9   17.36    7.31
   0  12  10    7.23    2.60
   0  12 -10    4.96    2.64
   0 -12  10    4.43    2.87
   0  12 -10    3.35    2.20
   0  12  11   66.44    5.82
   0  12 -11   68.46    6.91
   0  12  11   63.38    6.16
   0  12  12    6.64    2.32
   0  12 -12    5.72    2.06
   0  12  12    8.53    2.59
   0  12 -13   33.38    4.97
   0  12  13   39.51    4.68
   0  12  13   41.37    5.12
   0  12 -14   13.95    3.53
   0  12  14   13.54    2.82
   0  12  14   13.55    2.84
   0  12 -15    2.54    2.07
   0  12  15    5.19    2.15
   0  12  15    3.75    2.20
   0  12 -16    1.44    2.01
   0  12  16    3.21    2.27
   0  12  16    2.50    1.35
   0  12  17   11.97    2.42
   0  12 -17   12.23    3.26
   0  12  17   12.01    3.00
   0  12  18   58.72    4.95
   0  12 -18   59.90    6.48
   0  12  18   62.00    5.16
   0  12  19   97.79    6.26
   0  12 -19  109.42    8.38
   0  12  19   96.07    6.59
   0  12 -20   55.68    6.56
   0  12  20   68.03    4.83
   0 -12  20   55.87    5.36
   0 -12  21    4.28    1.72
   0  12 -21    4.03    2.92
   0  12  21    6.83    2.45
   0 -12  22   69.20    5.22
   0  12  22   76.78    5.31
   0  12 -23   28.85    4.52
   0  12 -24    6.09    2.17
   0  12 -25   18.13    2.84
   0  12 -26   37.67    3.93
   0  12 -27    2.10    1.29
   0  12 -28    6.17    1.62
   0  14   0   85.75    8.27
   0  14   1  201.74   11.08
   0  14  -1  187.55   10.60
   0  14  -2   91.56    9.34
   0  14   2   63.58    7.41
   0  14   3   86.59    7.36
   0  14  -3   98.28    7.95
   0  14  -4   56.08    7.45
   0  14   4   48.55    5.98
   0  14   5  177.65    9.88
   0  14  -5  194.45   10.61
   0  14  -6   14.53    5.53
   0  14   6    6.41    3.01
   0  14  -7   15.01    3.51
   0  14   7   14.63    3.19
   0  14  -8   33.85    5.06
   0  14   8   35.52    4.59
   0  14  -9   26.41    4.26
   0  14   9   30.35    4.20
   0  14  10   52.44    5.08
   0  14 -10   52.56    6.04
   0  14 -11   18.80    3.88
   0  14  11   20.51    3.30
   0  14  12   44.47    4.45
   0  14 -12   43.69    5.47
   0  14  13    7.48    2.36
   0  14 -13    4.10    2.41
   0  14  14   -0.86    1.56
   0  14 -14    2.23    2.05
   0  14 -15    5.35    2.28
   0  14  15    5.01    1.77
   0  14 -16    0.05    1.67
   0  14  16    1.91    1.03
   0  14 -17    0.53    1.53
   0  14  17   -0.68    1.05
   0  14 -18   22.50    3.34
   0  14 -19   55.33    5.10
   0 -14  19   48.19    4.09
   0  14 -20   29.90    3.54
   0  14 -21   17.03    2.69
   0  14 -22    7.71    1.75
   0  14 -23   43.72    3.59
   0  14 -24   22.60    2.32
   0  16   0   57.64    5.20
   0  16  -1   52.13    4.90
   0  16   1   54.34    5.00
   0  16   2   44.25    4.42
   0  16  -2   46.60    4.67
   0  16   3   40.30    4.43
   0  16  -3   43.72    4.68
   0  16   4   51.36    5.30
   0  16  -4   61.39    5.41
   0  16   5   20.51    3.14
   0  16  -5   20.41    3.83
   0  16   6   56.14    4.55
   0  16  -6   55.39    4.75
   0  16   7    9.94    2.20
   0  16  -7    8.55    2.54
   0  16   8   13.71    2.56
   0  16  -8    7.75    2.15
   0  16  -9   14.68    2.36
   0  16 -10    3.17    1.46
   0  16 -11    0.60    1.32
   0  16 -12   73.30    4.99
   0  16 -13   71.68    4.84
   0  16 -14   16.67    2.43
   0  16 -15   14.35    2.19
   0 -16  15   14.47    2.17
   0  16 -16    0.16    0.80
   0  16 -17   18.09    2.10
  -1  -1  38   86.09    5.26
  -1  -1  37   24.61    3.43
  -1   1  37   18.51    2.98
  -1  -1  36   11.08    2.74
  -1   1  36   13.44    3.21
  -1  -1  35   88.39    7.00
  -1   1  35   83.48    6.59
  -1  -1  34   44.91    5.33
  -1   1  34   40.50    5.46
  -1   1  34   43.93    4.95
  -1  -1  33   38.17    6.78
  -1   1  33   50.81    6.33
  -1  -1  33   53.88    6.39
  -1   1  33   51.31    5.93
  -1   1  32   74.95    8.05
  -1  -1  32   68.13    8.22
  -1   1  32   73.05    7.06
  -1  -1  32   76.66    7.40
  -1  -1  31   13.30    4.26
  -1   1  31   12.06    3.59
  -1   1  31   11.36    3.91
  -1  -1  31   13.71    4.07
  -1  -1  30  182.14   13.11
  -1   1  30  174.27   12.40
  -1  -1  30  165.23   11.21
  -1   1  30  165.33   11.11
  -1  -1  29   46.71   10.45
  -1  -1  29   31.32    5.62
  -1   1  29   31.23    5.36
  -1   1  29   30.78    5.93
  -1   1  28   26.50    4.64
  -1   1  28   22.17    4.08
  -1  -1  28   31.37    7.72
  -1   1  28   26.85    5.27
  -1  -1  28   25.31    5.68
  -1   1  27   98.75    7.89
  -1   1  27   91.86    8.81
  -1  -1  27   94.60    9.27
  -1  -1  27   97.19    8.58
  -1   1  27   92.46    8.15
  -1   1  26    1.76    1.97
  -1   1  26    0.41    1.87
  -1  -1  26   -1.94    2.13
  -1   1  25    4.98    2.97
  -1  -1  25    4.63    2.94
  -1  -1  25    5.11    2.18
  -1   1  25    4.01    2.66
  -1   1  25    4.97    2.23
  -1  -1  24    9.30    2.82
  -1   1  24    6.59    2.85
  -1  -1  24    7.24    2.79
  -1  -1  24    9.76    6.01
  -1   1  24    8.19    2.44
  -1  -1  24    8.21    2.18
  -1   1  24    8.10    2.95
  -1  -1  23    5.66    2.62
  -1   1  23    5.39    2.44
  -1  -1  23    3.61    2.35
  -1  -1  23    5.35    4.81
  -1  -1  23    4.26    3.44
  -1   1  23    7.85    2.91
  -1  -1  23    4.48    2.01
  -1   1  23    6.88    2.52
  -1  -1  22   28.77    4.03
  -1   1  22   29.13    4.87
  -1  -1  22   31.29    4.97
  -1  -1  22   29.43    6.14
  -1  -1  22   29.79    7.81
  -1   1  22   28.60    3.82
  -1   1  22   28.83    4.17
  -1  -1  21   35.00    8.25
  -1  -1  21   35.12    6.85
  -1   1  21   36.49    4.91
  -1  -1  21   37.52    5.17
  -1   1  21   41.18    4.85
  -1   1  21   33.63    4.35
  -1  -1  21   36.10    4.51
  -1  -1  20   45.92    9.42
  -1  -1  20   42.41    7.61
  -1  -1  19  335.18   22.99
  -1  -1  19  331.80   20.42
  -1  -1  18  143.00   14.50
  -1  -1  18  144.05   12.99
  -1  -1  17    5.05    3.33
  -1  -1  17    3.65    3.42
  -1   1  17    2.67    2.68
  -1   1  16   34.66    6.09
  -1   1  16   39.87    7.66
  -1  -1  16   43.72    8.05
  -1  -1  16   37.95    6.30
  -1   1  15  547.52   25.04
  -1  -1  15  536.70   25.24
  -1   1  15  533.73   21.65
  -1  -1  15  536.08   22.53
  -1   1  14   87.51   10.57
  -1  -1  14   87.12   10.55
  -1  -1  14   91.46    9.68
  -1   1  14   88.50    9.14
  -1  -1  13   74.51    8.80
  -1   1  13   79.68    8.94
  -1   1  13   75.75    7.41
  -1  -1  13   77.02    8.07
  -1  -1  12   38.44    6.17
  -1   1  12   38.43    5.34
  -1   1  11  383.54   17.74
  -1  -1  11  375.30   17.42
  -1   1  11  378.84   15.58
  -1  -1  10    9.36    2.89
  -1   1  10   11.55    3.07
  -1   1  10    8.89    2.97
  -1   1   9  101.67    8.28
  -1  -1   9   96.90    8.00
  -1   1   9  104.88    7.46
  -1  -1   8   84.13    6.89
  -1   1   8   85.66    7.04
  -1   1   8   84.57    6.48
  -1   1   7  237.16   11.22
  -1  -1   7  219.54   10.76
  -1   1   7  227.04    9.75
   1   1  -6  278.29    8.82
  -1  -1   6  303.94   10.99
  -1   1   6  305.24   11.45
  -1   1   6  290.43   10.14
   1   1  -5   85.43    4.65
  -1  -1   5   80.45    5.85
  -1   1   5   87.98    5.48
   1   1  -4 1054.05   15.10
  -1   1   4 1064.68   16.73
  -1  -1   4 1065.97   17.27
   1  -1  -3  169.79    5.21
  -1  -1   3  162.45    6.27
   1   1  -3  163.90    5.72
   1   1  -2   25.09    2.08
   1  -1  -2   29.08    2.03
   1  -1  -1  363.97    6.86
  -1   1   1  361.72    7.23
  -1  -1   1  363.12    5.39
   1   1  -1  350.43    7.26
  -1   1   0    1.71    0.81
   1   1   0    0.88    0.46
   1  -1   0    1.49    0.70
   1  -1   1    1.16    0.74
   1  -1   2  131.97    4.99
   1   1   2  125.61    3.82
   1  -1   3  282.31    8.49
   1  -1   3  286.81    8.21
   1   1   3  274.90    5.94
  -1   1  -4  140.31    5.02
   1   1   4  135.89    6.60
   1  -1   4  136.94    6.55
   1  -1   4  135.83    6.29
   1   1   4  134.16    4.51
   1  -1   5  240.49    9.83
   1   1   5  252.11    9.95
  -1   1  -5  260.32    7.19
   1  -1   5  257.94    9.52
   1  -1   6   14.61    2.94
   1  -1   6   14.73    2.86
   1   1   6   13.33    2.07
   1   1   6   13.42    2.91
  -1   1  -6   13.72    1.95
  -1   1  -7  230.54    7.52
   1   1   7  245.08   11.03
   1  -1   7  231.84   10.88
   1   1   7  224.01    8.80
  -1   1  -8  668.47   13.62
   1   1   8  703.02   20.46
   1  -1   8  696.32   20.17
   1   1   8  676.02   16.63
   1  -1   9  260.57   13.09
   1   1   9  260.03   13.20
   1   1   9  256.89   10.72
   1   1  10  323.59   15.66
   1  -1  10  304.71   15.36
   1   1  10  302.04   12.69
   1  -1  11   13.26    3.71
   1   1  11   10.72    3.20
   1   1  11    8.89    2.68
   1  -1  12    9.40    4.83
   1   1  12   13.23    6.01
   1   1  12    8.88    4.78
   1  -1  12   17.11    6.02
   1   1  13  157.01   12.27
   1  -1  13  145.61   11.85
   1   1  13  148.14   10.12
   1  -1  13  144.89   10.71
   1   1  14  244.14   16.70
   1  -1  14  230.92   16.45
   1   1  14  238.47   13.69
   1  -1  14  231.46   14.33
   1  -1  15    3.25    2.06
   1   1  15    3.63    1.66
   1  -1  15    5.55    3.66
   1   1  15    3.27    2.41
   1   1  16  491.89   25.20
   1  -1  16  491.12   25.40
   1  -1  16  486.88   21.61
   1  -1  17   79.70   10.87
   1   1  17   72.03   10.28
   1  -1  17   76.61    8.94
   1  -1  18   59.64   11.00
   1  -1  18   57.14    8.78
   1  -1  19   48.64    9.51
   1  -1  19   45.22    7.55
   1  -1  20    7.54    4.02
   1  -1  20    5.08    4.69
   1   1  21   15.64    2.98
   1  -1  21   21.94    7.05
   1  -1  21   16.37    5.08
   1   1  21   17.30    3.60
   1  -1  21   16.99    3.48
   1   1  21   17.96    3.27
   1  -1  21   18.61    3.32
   1  -1  21   13.55    2.69
   1  -1  22  153.06   18.10
   1  -1  22  170.09   11.33
   1   1  22  163.10   10.79
   1   1  22  150.32    8.72
   1  -1  22  153.61    9.07
   1  -1  22  167.35   10.28
   1   1  22  153.36    9.70
   1   1  23   35.61    4.40
   1  -1  23   45.55   10.38
   1   1  23   39.77    5.18
   1   1  23   37.36    5.35
   1  -1  23   36.69    5.53
   1  -1  23   39.83    5.12
   1  -1  23   38.55    4.76
   1   1  24    2.16    2.42
   1  -1  24    2.74    2.42
   1   1  24    1.71    1.78
   1  -1  24    3.43    2.70
   1  -1  24    0.86    3.59
   1   1  24   -1.21    1.52
   1   1  25   21.29    4.58
   1  -1  25   21.55    4.30
   1  -1  25   21.86    4.10
   1   1  25   20.01    3.91
   1   1  25   22.81    3.63
   1   1  26   -0.80    2.18
   1  -1  26    1.60    2.04
   1   1  26   -1.02    1.79
   1  -1  26    1.76    2.06
   1   1  26    2.55    2.24
   1   1  27   33.43    5.87
   1  -1  27   35.01    6.41
   1   1  27   41.89    5.93
   1  -1  27   36.57    5.71
   1   1  27   40.61    5.42
   1   1  28   21.65    4.88
   1  -1  28   25.31    5.53
   1  -1  28   17.24    3.73
   1   1  28   24.44    4.87
   1   1  29   20.54    5.09
   1   1  29   18.98    4.44
   1  -1  29   14.87    4.54
   1   1  30   93.77    9.12
   1  -1  30   94.34    9.22
   1   1  30   86.49    7.90
   1  -1  30   90.99    8.49
   1   1  31   36.42    5.14
   1  -1  31   39.29    5.97
   1   1  31   40.12    6.19
   1  -1  31   40.40    6.24
   1   1  32   26.05    4.47
   1  -1  32   21.65    4.71
   1   1  32   28.56    4.56
   1  -1  32   19.54    5.10
   1   1  33   28.20    4.18
   1  -1  33   29.13    4.30
   1  -1  34   39.06    4.69
   1   1  34   39.84    4.73
   1  -1  35    1.68    1.75
   1   1  35    1.33    1.32
   1  -1  36   50.46    4.84
   1   1  36   37.46    4.35
   1  -1  37    0.88    1.20
   1   1  37    0.87    1.02
   1  -1  38    8.14    1.72
  -1  -3  38   29.71    3.10
  -1  -3  37   11.17    2.55
  -1  -3  36    8.49    1.76
  -1  -3  35   11.81    3.52
  -1   3  34    3.26    1.94
  -1   3  34    3.83    1.73
  -1  -3  34    5.65    3.07
  -1   3  33    3.09    2.27
  -1  -3  33    1.49    2.37
  -1   3  33    4.98    2.30
  -1   3  32    2.44    2.00
  -1  -3  32    0.00    2.60
  -1   3  32    0.33    1.23
  -1  -3  32    2.95    2.53
  -1  -3  31    8.10    4.00
  -1   3  31    5.11    2.97
  -1   3  31    5.97    2.99
  -1   3  31    5.95    2.80
  -1  -3  31    5.58    3.31
  -1  -3  30   59.84    7.39
  -1   3  30   64.34    7.30
  -1   3  30   61.15    5.95
  -1   3  30   55.24    5.84
  -1  -3  30   66.15    6.95
  -1  -3  29    6.21    2.62
  -1   3  29   10.16    3.89
  -1   3  29    6.74    2.24
  -1  -3  29    6.54    2.71
  -1   3  29    5.31    2.31
  -1   3  28   11.18    3.76
  -1  -3  28    8.46    3.20
  -1  -3  28    6.72    2.75
  -1   3  28    8.30    2.62
  -1   3  28    8.34    2.48
  -1  -3  27   57.93    6.58
  -1   3  27   56.11    6.08
  -1  -3  27   64.39    8.05
  -1  -3  27   64.48   13.18
  -1   3  27   58.98    5.98
  -1   3  27   60.41    7.27
  -1  -3  26   66.84    6.99
  -1   3  26   61.99    6.50
  -1  -3  26   66.83   13.57
  -1  -3  26   61.73    7.45
  -1   3  26   66.68    6.33
  -1   3  26   67.75    7.39
  -1  -3  25  193.41   11.88
  -1   3  25  177.13   10.53
  -1   3  25  195.96   10.60
  -1  -3  25  188.20   13.54
  -1  -3  25  202.28   22.09
  -1   3  25  197.69   12.50
  -1   3  24    7.30    2.27
  -1  -3  24   11.08    3.42
  -1   3  24    8.74    2.34
  -1  -3  24    5.07    2.19
  -1   3  24    8.72    2.70
  -1  -3  24    3.66    2.82
  -1   3  23    9.39    2.81
  -1  -3  23    8.45    2.63
  -1   3  23    8.88    2.46
  -1   3  23    8.08    3.03
  -1  -3  23    8.31    2.83
  -1  -3  23   11.96    5.23
  -1  -3  23    7.34    5.10
  -1   3  22   96.79    7.37
  -1  -3  22  108.12   15.35
  -1  -3  22  103.50   13.25
  -1  -3  22   99.32    8.60
  -1   3  22   98.88    8.24
  -1   3  22   99.55    7.15
  -1   3  21  135.27    8.51
  -1  -3  21  160.29   16.01
  -1   3  21  150.08    9.79
  -1  -3  21  141.13   10.13
  -1   3  21  150.12    8.47
  -1  -3  21  147.82   17.34
  -1  -3  20   29.57    4.65
  -1  -3  20   30.95    7.14
  -1  -3  20   24.67    7.23
  -1  -3  19   27.35    5.97
  -1  -3  19   31.32    7.80
  -1  -3  18  487.89   26.20
  -1   3  18  459.58   19.38
  -1  -3  18  483.97   28.11
  -1   3  17   11.10    2.87
  -1  -3  17   11.29    4.69
  -1  -3  17   10.66    4.20
  -1  -3  16   12.80    4.55
  -1   3  16   14.72    3.61
  -1  -3  15 1313.18   40.74
  -1   3  15 1293.23   31.05
  -1  -3  14   82.69   12.71
  -1   3  14   94.43    9.91
  -1  -3  13  665.46   27.17
  -1   3  13  660.49   21.20
   1  -3 -13  662.99   19.16
  -1  -3  12 1439.74   37.89
  -1   3  12 1436.83   30.47
   1  -3 -12 1480.65   27.24
  -1   3  11   60.81    6.25
  -1  -3  11   63.40    7.33
   1   3 -11   54.27    6.16
   1  -3 -11   57.59    5.30
   1  -3 -10   12.22    2.39
  -1   3  10   14.36    3.13
  -1  -3  10   12.83    3.55
   1   3 -10   13.32    2.99
  -1   3   9   26.70    4.29
  -1  -3   9   24.49    4.68
   1   3  -9   23.56    4.00
   1  -3  -9   26.50    3.40
  -1   3   8   14.80    3.19
   1  -3  -8   10.90    2.13
   1   3  -8   10.60    2.80
  -1  -3   8   11.18    2.89
  -1   3   7  244.21   11.12
   1   3  -7  230.96   11.09
  -1  -3   7  252.48   12.50
   1  -3  -7  231.82    8.82
   1   3  -6 1066.14   22.87
  -1  -3   6 1118.75   25.07
  -1   3   6 1077.82   22.12
  -1   3   5   51.49    6.66
  -1  -3   5   54.28    6.61
   1   3  -5   43.04    6.52
  -1   3   4 1150.45   21.98
  -1  -3   4 1173.77   20.34
   1   3  -4 1202.44   22.91
  -1   3   3  136.01    8.13
  -1  -3   3  128.45    6.64
   1   3  -3  141.36    8.20
  -1   3   2 1266.98   22.02
  -1  -3   2 1285.75   17.68
  -1   3   1   18.87    3.70
   1  -3  -1   19.60    2.99
  -1  -3   1   19.05    2.31
   1  -3   0  327.28    9.57
  -1  -3   0  320.50    7.40
   1  -3   1    8.02    1.95
  -1  -3  -1    7.24    1.34
   1  -3   2  378.49   11.13
   1   3   3  423.85   12.32
   1  -3   3  426.91   12.53
   1   3   4   34.09    3.67
   1  -3   4   32.13    3.79
   1   3   5 1078.44   20.42
   1  -3   5 1101.72   22.76
   1   3   6   24.08    3.28
   1  -3   6   26.23    4.28
  -1   3  -6   24.71    3.60
   1  -3   6   24.98    3.80
   1   3   7   21.73    3.71
  -1   3  -7   24.06    4.07
   1  -3   7   24.13    4.86
   1  -3   7   21.85    4.33
   1   3   8  531.82   15.34
   1  -3   8  549.87   18.82
   1  -3   8  564.07   20.26
  -1   3  -8  538.07   16.91
   1   3   9    9.85    2.40
  -1   3  -9    9.68    2.73
   1  -3   9    9.20    3.27
   1  -3  10  807.44   26.31
   1   3  10  765.81   19.24
  -1   3 -10  775.69   21.26
   1  -3  11  537.82   22.80
   1   3  11  517.64   16.35
  -1   3 -11  503.32   17.74
   1  -3  12  201.87   17.97
   1   3  12  192.28   12.72
  -1   3 -12  187.93   13.67
   1  -3  13   75.64    9.43
   1   3  13   71.11    6.25
   1  -3  14  776.97   30.62
   1   3  14  768.01   21.07
   1  -3  15   53.75    8.55
   1   3  15   54.99    5.69
   1  -3  16   20.54    5.95
   1   3  16   22.39    3.93
   1  -3  17  322.56   22.79
   1  -3  17  313.03   20.23
   1  -3  18   25.79    6.58
   1  -3  18   23.92    7.54
   1  -3  19  699.66   35.55
   1  -3  19  691.87   31.06
   1   3  20   56.13    5.08
   1  -3  20   58.67    8.75
   1  -3  20   57.02   10.73
   1  -3  20   65.99    6.36
   1   3  20   55.72    5.87
   1  -3  20   59.56    6.51
   1   3  21    5.79    2.26
   1  -3  21    5.60    3.84
   1  -3  21    6.09    3.93
   1  -3  21    4.76    2.43
   1   3  21    5.77    2.40
   1   3  21    3.72    2.07
   1  -3  21    6.62    2.68
   1   3  22    9.83    2.05
   1  -3  22   13.23    3.31
   1   3  22   13.24    3.35
   1  -3  22   12.95    5.11
   1   3  22   14.30    3.08
   1  -3  23   85.06   14.05
   1   3  23   81.57    6.72
   1   3  23   75.22    6.70
   1  -3  23   84.80    7.56
   1   3  23   83.86    7.84
   1  -3  23   88.85    8.52
   1   3  24   13.69    3.17
   1  -3  24   16.25    4.69
   1   3  24   13.79    3.64
   1   3  24   10.20    2.39
   1  -3  24   13.14    3.82
   1  -3  24   14.68    5.55
   1   3  25   92.61    7.21
   1   3  25   88.64    7.67
   1  -3  25   93.02    8.29
   1  -3  25   91.83    9.01
   1   3  25   89.84    8.53
   1  -3  25   89.91   15.96
   1  -3  26   26.12    9.08
   1   3  26   21.98    4.06
   1  -3  26   20.62    4.62
   1   3  26   26.21    3.85
   1  -3  26   22.75    4.25
   1   3  26   22.45    4.00
   1  -3  27    3.63    2.49
   1   3  27    2.73    2.23
   1   3  27    1.04    1.94
   1  -3  27    2.18    2.81
   1   3  27    1.77    1.87
   1  -3  28   14.99    4.36
   1   3  28   15.82    3.88
   1   3  28   16.22    3.28
   1  -3  28   19.52    4.31
   1   3  28   14.60    3.49
   1   3  29   17.91    4.41
   1  -3  29   17.45    4.71
   1   3  29   21.23    3.61
   1  -3  29   21.99    4.52
   1   3  29   20.44    4.06
   1  -3  30    5.40    2.51
   1   3  30    3.70    1.38
   1  -3  30    2.36    2.45
   1   3  30    4.11    2.28
   1  -3  31   -0.58    2.26
   1   3  31    0.61    1.26
   1   3  31   -0.85    1.84
   1   3  32    5.33    2.05
   1  -3  32    4.23    2.33
   1   3  32    5.43    2.32
   1   3  33    1.21    1.13
   1  -3  33    0.20    1.98
   1   3  34   15.47    2.95
   1  -3  34    6.22    2.74
   1  -3  35   25.02    3.77
   1  -3  36    9.55    2.35
   1  -3  37   -0.36    1.16
  -1  -5  37   13.86    2.15
  -1  -5  36    1.17    1.04
   1   5 -36   -2.22    1.28
  -1  -5  35   34.14    3.90
  -1  -5  34   -0.80    1.64
  -1  -5  33   12.62    3.46
  -1  -5  32   12.20    3.16
  -1   5  32   14.31    2.74
  -1   5  32   15.19    3.34
  -1   5  31   45.08    5.34
  -1   5  31   43.70    4.91
  -1  -5  31   50.34    6.33
  -1   5  30    1.26    1.65
  -1   5  30    0.93    1.85
  -1  -5  30   -0.51    1.64
  -1   5  29   42.99    4.91
  -1  -5  29   42.45    5.74
  -1   5  29   37.73    5.12
  -1  -5  28    6.45    2.08
  -1   5  28    2.77    1.89
  -1  -5  28    8.27    3.01
  -1   5  28    4.34    2.52
  -1  -5  27   19.91    4.17
  -1   5  27   21.75    3.92
  -1   5  27   16.16    3.79
  -1  -5  27   18.95    4.23
  -1  -5  26    2.80    1.75
  -1   5  26    0.48    1.46
  -1  -5  26   -0.63    1.60
  -1   5  26    3.46    1.92
  -1  -5  25  126.24   18.29
  -1   5  25  121.30    8.24
  -1  -5  25  116.17    9.32
  -1   5  25  113.20    8.94
  -1  -5  25  109.13    9.77
  -1   5  24    5.26    2.15
  -1   5  24    2.52    2.27
  -1  -5  24    2.46    2.20
  -1  -5  24    5.10    3.98
  -1  -5  24    2.67    2.66
  -1   5  23    5.36    1.93
  -1  -5  23    3.30    1.85
  -1   5  23    5.42    2.27
  -1  -5  23    3.57    2.46
  -1  -5  23    4.66    3.45
  -1   5  22   30.91    4.18
  -1  -5  22   27.67    4.52
  -1  -5  22   22.97    4.56
  -1   5  22   23.34    4.10
  -1   5  22   30.38    3.79
  -1  -5  22   30.19    9.04
  -1  -5  22   30.58    7.89
  -1  -5  21  241.60   21.59
  -1  -5  21  247.60   23.35
  -1   5  21  232.08   11.13
  -1  -5  21  212.31   12.51
  -1   5  21  208.96   11.51
  -1   5  21  220.04    9.55
  -1  -5  21  246.73   12.71
  -1  -5  20   53.98    6.20
  -1   5  20   53.74    4.77
  -1  -5  20   65.75   11.55
  -1  -5  20   61.98   11.69
  -1   5  20   65.54    6.38
  -1  -5  19    1.40    1.44
  -1  -5  19    1.46    2.99
  -1   5  19    0.80    1.82
  -1  -5  18  157.19   17.36
  -1  -5  17   46.76    9.46
  -1   5  17   47.96    7.12
  -1  -5  16  246.80   20.45
  -1   5  16  251.64   15.84
  -1  -5  15  663.21   31.58
  -1   5  15  662.86   24.83
  -1  -5  14   74.01   10.89
   1   5 -14   66.35    8.85
  -1   5  14   74.48    8.49
  -1  -5  13  344.14   21.35
   1   5 -13  325.52   18.67
  -1   5  13  347.11   17.32
  -1  -5  12  210.15   16.15
   1   5 -12  207.12   14.56
  -1   5  12  212.88   13.55
   1   5 -11   21.19    4.56
  -1  -5  11   31.85    6.81
  -1   5  11   20.38    4.30
  -1  -5  10  643.30   26.18
   1   5 -10  635.96   24.33
  -1   5  10  634.42   22.58
  -1  -5   9  439.90   20.80
   1   5  -9  447.41   19.77
  -1   5   9  437.68   18.53
   1   5  -8   12.88    3.14
  -1  -5   8   20.55    4.36
  -1   5   8   17.75    4.02
  -1   5   7  965.27   26.31
  -1  -5   7  957.13   28.95
   1   5  -7  918.40   27.26
   1   5  -6   15.03    3.85
  -1  -5   6   13.80    3.04
  -1   5   6   14.40    3.51
  -1   5   5   55.85    6.35
  -1  -5   5   45.06    5.22
   1   5  -5   49.84    6.21
  -1   5   4  171.99   10.62
  -1  -5   4  156.57    8.87
   1   5  -4  162.62   10.93
   1  -5  -3   53.51    5.76
  -1  -5   3   63.95    5.79
   1   5  -3   72.03    7.83
   1  -5  -2  714.21   17.57
  -1  -5   2  700.40   16.43
   1   5  -2  723.26   22.15
   1  -5  -1  826.00   19.00
  -1  -5   1  839.94   17.08
   1  -5   0   31.04    3.75
  -1  -5   0   31.43    3.13
  -1  -5  -1  418.07   11.05
   1  -5   1  422.32   14.20
  -1  -5  -2    7.48    1.63
   1  -5   2    7.30    2.08
   1  -5   3   61.08    5.76
  -1  -5  -3   61.50    4.28
  -1  -5  -4    2.63    1.13
   1  -5   4    1.93    1.17
   1  -5   5 1379.83   29.43
  -1   5  -5 1540.62   33.91
  -1   5  -6   22.95    4.21
   1  -5   6   19.67    3.58
  -1   5  -7  189.48   12.18
   1  -5   7  177.32   11.54
  -1   5  -8  420.88   18.61
   1  -5   8  441.35   20.64
   1  -5   8  433.04   18.94
   1   5   8  440.64   17.55
  -1   5  -9  164.07   11.97
   1  -5   9  180.87   13.66
   1  -5   9  170.04   12.33
   1   5   9  180.08   11.25
  -1   5 -10   74.14    9.04
   1   5  10   88.04    8.90
   1  -5  10   84.58   10.78
  -1   5 -11  644.58   24.42
   1   5  11  651.13   21.93
   1  -5  11  670.35   28.34
  -1   5 -12  171.41   13.23
   1   5  12  175.45   12.48
   1  -5  12  172.69   15.73
  -1   5 -13  213.35   14.87
   1   5  13  218.32   12.95
   1  -5  13  227.17   17.81
  -1   5 -14  405.81   21.32
   1   5  14  419.18   18.43
   1  -5  14  430.06   25.28
  -1   5 -15  283.04   18.17
   1  -5  15  304.22   21.65
   1   5  15  293.86   15.57
   1  -5  16  191.69   17.89
   1  -5  17  262.41   22.04
   1   5  18   31.72    4.25
   1  -5  18   34.39    8.60
   1   5  19  427.57   15.38
   1  -5  19  386.56   15.91
   1  -5  19  408.40   28.60
   1  -5  19  414.55   15.66
   1  -5  20    1.41    2.32
   1  -5  20    6.37    4.02
   1  -5  20   -0.62    2.28
   1   5  20    4.51    2.03
   1  -5  20    1.93    1.77
   1   5  20    0.02    1.77
   1  -5  21   43.20    5.87
   1  -5  21   45.50    5.98
   1   5  21   42.96    5.44
   1  -5  21   49.52   11.54
   1  -5  21   46.44    9.75
   1   5  21   42.17    5.05
   1   5  21   46.04    5.55
   1   5  22   20.36    3.44
   1  -5  22   14.50    6.02
   1  -5  22   18.20    7.20
   1   5  22   17.96    3.58
   1  -5  22   16.05    4.38
   1  -5  22   16.13    3.56
   1  -5  23   60.57   12.40
   1   5  23   67.14    7.60
   1   5  23   55.21    5.50
   1  -5  23   55.20    6.71
   1  -5  23   56.15    6.28
   1   5  24    0.32    1.33
   1  -5  24    2.86    2.18
   1  -5  24    5.67    2.88
   1   5  24    1.26    1.33
   1  -5  25   45.84   11.12
   1   5  25   50.16    5.28
   1  -5  25   44.77    6.31
   1   5  25   43.41    5.41
   1  -5  25   47.09    6.09
   1   5  26   -0.21    1.79
   1  -5  26   -2.05    1.86
   1  -5  26   -2.58    2.41
   1   5  26   -0.04    1.34
   1  -5  27   57.98    6.71
   1   5  27   56.85    5.67
   1   5  27   53.24    6.33
   1   5  28   19.56    3.86
   1  -5  28   17.33    3.99
   1   5  28   16.11    3.02
   1   5  29   27.09    3.88
   1  -5  29   23.23    4.23
   1   5  29   22.38    3.97
   1   5  30   -0.12    1.38
   1  -5  30    1.97    2.02
   1   5  30    3.03    1.85
   1  -5  31    4.09    1.71
   1  -5  32   18.15    3.55
   1  -5  33    5.28    1.75
   1  -5  34   12.97    2.67
  -1   5 -35   24.53    2.90
   1  -5  35   23.71    3.08
  -1   5 -36   17.45    2.28
   1  -5  36   17.76    2.66
   1   7 -35   13.89    2.09
   1   7 -34    0.75    1.10
  -1  -7  34    0.73    1.14
   1   7 -33   32.93    3.98
  -1  -7  33   25.67    3.45
  -1  -7  32    1.72    1.65
   1   7 -32    1.28    1.54
  -1  -7  31   58.02    5.63
  -1   7  31   55.90    4.68
  -1   7  30    0.48    1.11
  -1  -7  30    0.52    1.36
  -1   7  29   12.07    2.58
  -1  -7  29    8.19    2.75
  -1   7  28   37.25    4.59
  -1  -7  28   31.95    4.91
  -1   7  27    0.94    1.77
  -1  -7  27    2.68    1.86
  -1   7  26   21.56    3.77
  -1  -7  26   20.88    4.12
  -1   7  25   11.18    3.38
  -1  -7  25    9.03    2.95
  -1   7  24    2.85    1.74
  -1  -7  24    4.65    3.07
  -1   7  23    0.18    1.70
  -1   7  23    1.89    1.67
  -1  -7  23   -3.11    5.30
  -1  -7  23    0.40    1.60
  -1   7  22    5.35    2.76
  -1  -7  22    7.14    6.31
  -1  -7  22    5.04    5.98
  -1   7  22    5.41    2.13
  -1  -7  22    4.51    3.15
  -1  -7  21   56.86   11.88
  -1   7  21   55.69    5.89
  -1  -7  21   58.15    6.29
  -1   7  21   63.85    5.28
  -1   7  20    1.24    2.14
  -1  -7  20    2.09    2.55
  -1  -7  20    5.09    5.49
  -1   7  20    2.59    1.89
  -1   7  19    4.27    2.48
  -1  -7  19    3.03    2.17
  -1   7  19    3.07    1.80
  -1  -7  19   -0.83    2.78
  -1  -7  18  509.88   32.33
  -1  -7  18  476.87   16.59
  -1   7  18  464.65   14.04
  -1   7  18  489.37   16.24
  -1   7  17   71.89    6.29
  -1  -7  17   70.54   12.32
  -1   7  17   65.30    5.77
  -1   7  16   10.73    2.77
  -1   7  16   11.92    3.13
  -1  -7  16   11.46    5.15
   1   7 -15   -0.38    2.81
  -1   7  15    1.98    1.97
  -1  -7  15    3.19    4.40
  -1  -7  14  148.93   17.68
   1   7 -14  134.94   16.94
  -1  -7  13   36.63    7.56
   1   7 -13   37.23    7.45
  -1  -7  12   97.63   12.24
   1   7 -12   95.85   11.63
  -1  -7  11   65.35    9.53
   1   7 -11   59.39    9.17
  -1  -7  10  558.42   27.64
   1   7 -10  549.53   26.84
  -1  -7   9  188.53   15.24
   1   7  -9  187.21   15.48
   1   7  -8    2.13    3.18
  -1  -7   8    0.07    3.07
   1  -7  -7    8.10    2.62
   1   7  -7   13.38    5.11
   1  -7  -6    1.32    1.07
   1   7  -6    0.63    1.80
   1   7  -5  296.14   18.51
   1  -7  -5  274.76   12.63
  -1  -7   5  308.97   15.24
   1   7  -4 1058.14   33.66
   1  -7  -4  990.25   23.47
  -1  -7   4 1037.20   26.56
   1   7  -3  111.05   11.09
  -1  -7   3  101.41    8.07
   1  -7  -3   84.49    7.22
   1   7  -2  261.41   16.61
   1  -7  -2  258.21   11.93
  -1  -7   2  262.18   11.91
  -1  -7   1   -0.58    1.07
   1  -7  -1    0.00    1.41
   1   7  -1   -0.68    2.02
   1   7   0   99.59    9.79
   1  -7   0   99.89    7.63
  -1  -7   0   98.62    6.58
   1  -7   1    9.04    2.37
   1   7   1    7.36    2.59
   1  -7   2   14.34    3.05
  -1   7  -3  118.69   11.83
   1  -7   3  103.82    9.19
   1  -7   4   11.72    3.10
  -1   7  -4   10.12    3.35
  -1   7  -5  141.41   12.88
   1  -7   5  119.90   10.34
  -1   7  -6  185.39   14.71
   1  -7   6  179.02   12.57
  -1   7  -7    1.05    1.73
   1  -7   7    1.24    1.91
   1  -7   8 1205.09   39.89
  -1   7  -8 1189.78   38.19
   1  -7   8 1194.73   35.26
  -1   7  -9  204.67   15.89
   1  -7   9  199.56   16.29
  -1   7 -10    4.72    4.00
   1  -7  10    4.90    3.35
  -1   7 -11   -0.58    2.72
   1   7  11    2.26    1.66
   1  -7  11    0.46    2.91
  -1   7 -12  124.73   14.75
   1  -7  12  107.79   15.85
  -1   7 -13    0.42    2.14
   1  -7  13    0.09    2.27
   1  -7  14  482.55   29.78
  -1   7 -14  464.18   26.60
  -1   7 -15   18.62    5.52
   1   7  15   14.29    2.69
   1  -7  15   17.48    6.33
   1  -7  16  335.64   26.23
   1   7  16  315.57   12.53
   1   7  16  350.47   13.47
  -1   7 -16  334.09   23.96
   1   7  17    5.13    2.02
   1  -7  17   -0.95    2.93
   1  -7  18  186.27   10.49
   1   7  18  172.47    8.38
   1   7  18  200.01   10.64
   1  -7  18  203.27   21.42
   1  -7  19   27.34    4.28
   1   7  19   34.32    4.76
   1  -7  19   37.05    9.84
   1   7  20    5.24    1.69
   1  -7  20    7.00    3.95
   1  -7  20    5.56    1.98
   1  -7  20    5.81    2.56
   1  -7  21   81.65   14.99
   1  -7  21   86.23    7.09
   1  -7  21   83.50    7.45
   1   7  21   82.92    7.33
   1   7  21   84.00    6.71
   1  -7  22   35.09    4.41
   1  -7  22   31.66    4.84
   1   7  22   29.97    4.63
   1  -7  22   26.50    8.64
   1   7  22   31.38    4.30
   1  -7  23   10.93    2.93
   1   7  23   17.74    3.47
   1  -7  24    2.06    2.10
   1   7  24    3.87    2.25
   1  -7  25    1.65    1.82
   1   7  25    2.07    1.29
   1  -7  26   22.09    4.11
   1   7  26   17.71    3.03
   1  -7  27    7.58    2.68
   1   7  27    7.53    2.32
   1  -7  28    1.58    1.82
   1   7  28    6.23    2.35
   1  -7  29   54.93    5.93
   1   7  29   57.36    5.05
   1  -7  30    2.80    1.69
   1   7  30    5.75    1.99
  -1   7 -31   14.93    3.36
   1  -7  31   11.80    2.58
  -1   7 -32    0.13    1.71
   1  -7  32    2.80    1.36
   1  -7  32    0.76    0.94
   1  -7  33    3.97    1.76
  -1   7 -33    4.17    1.61
   1  -7  34   23.01    2.86
  -1   7 -34   24.43    2.79
  -1   7 -35    0.09    0.82
   1   9 -33   19.49    2.38
   1   9 -32   21.57    2.93
  -1  -9  32   17.28    2.35
   1   9 -31    1.29    1.49
   1   9 -30   -2.71    2.04
   1   9 -29    0.37    1.95
  -1   9  29    3.46    1.74
   1   9 -28    2.46    2.27
  -1   9  28    5.76    1.78
   1   9 -27   22.97    4.15
  -1   9  27   25.58    3.52
   1   9 -26   30.45    5.02
  -1   9  26   32.63    3.91
   1   9 -25    3.84    2.65
  -1   9  25    5.02    2.16
   1   9 -24    2.16    2.22
  -1   9  24   -0.33    1.61
   1   9 -23    5.42    2.36
  -1   9  23    3.54    1.25
  -1   9  23    3.72    1.83
   1   9 -22   12.69    4.84
  -1  -9  22    5.79    1.63
  -1   9  22   10.37    2.98
   1   9 -21   -0.30    1.98
  -1   9  21    3.13    1.85
  -1   9  21    3.50    1.48
   1   9 -20   17.09    3.93
  -1   9  20   16.11    2.83
  -1   9  20   17.04    3.37
   1   9 -19   80.57    7.79
  -1   9  19   77.99    5.80
  -1   9  19   73.33    6.67
  -1  -9  19   82.92   14.85
  -1   9  18    4.63    1.92
   1   9 -18    4.56    2.88
  -1   9  18    6.28    2.16
  -1   9  18    6.11    2.43
  -1  -9  18    2.23    2.56
  -1   9  17   54.54    5.82
   1   9 -17   52.81    6.13
  -1   9  17   55.15    5.65
  -1  -9  17   52.69   10.97
  -1   9  16   96.77    7.15
  -1  -9  16  101.12   14.97
   1   9 -16   91.98    7.86
  -1   9  16  107.10    7.66
  -1   9  15  610.62   18.12
  -1  -9  15  600.29   35.87
  -1   9  15  618.20   17.96
   1   9 -15  621.68   19.89
   1   9 -15  543.87   33.91
  -1   9  14   39.71    4.52
   1   9 -14   41.58    8.90
  -1   9  14   36.06    4.50
   1   9 -14   39.52    5.07
  -1  -9  14   39.92    8.77
  -1  -9  13  181.39   19.14
  -1   9  13  176.12    9.19
   1   9 -13  181.03   10.59
   1   9 -13  185.62   18.92
  -1   9  13  181.99    9.97
   1   9 -12  228.95   21.16
  -1   9  12  248.21   10.95
  -1  -9  12  231.87   21.51
   1   9 -12  232.46   10.59
   1   9 -12  247.53   12.11
  -1   9  12  252.26   11.27
  -1   9  11   16.71    5.27
   1   9 -11   22.97    6.93
  -1  -9  11   18.37    5.02
   1   9 -11   17.76    2.72
  -1   9  11   21.60    3.20
   1   9 -11   20.67    3.72
  -1   9  10    2.09    3.61
   1   9 -10    1.55    2.54
  -1  -9  10    0.22    3.89
   1   9 -10    2.54    2.51
   1   9 -10    1.21    2.61
  -1   9  10    1.29    2.06
  -1   9   9    1.30    3.25
  -1   9   9   -0.30    1.56
  -1  -9   9    0.41    2.80
   1   9  -9    3.86    2.98
   1   9  -9    5.83    4.76
  -1  -9   8  108.63   13.70
   1   9  -8  107.84   13.78
   1   9  -8   97.53    6.89
   1   9  -7  502.54   29.31
  -1  -9   7  484.28   28.50
   1   9  -6   76.76   11.41
   1   9  -5   32.43    7.03
   1   9  -4   -2.93    3.71
  -1   9   4   -1.03    2.52
   1   9  -3    9.21    3.90
  -1   9   3   11.54    4.31
   1   9  -2    4.54    3.57
  -1   9   2    3.61    3.95
   1   9  -1   24.46    6.32
  -1   9   1   28.35    6.87
   1   9   0    5.16    3.38
  -1   9   0    5.61    2.49
   1   9   1   32.09    7.07
  -1   9  -1   31.75    6.80
  -1   9  -2   42.12    8.39
   1   9   2   45.20    8.15
   1   9   3   71.97   10.08
  -1   9  -3   66.70   10.36
  -1   9  -4    0.36    2.55
   1   9   4   -1.52    2.68
   1   9   5  331.64   23.26
  -1   9  -5  353.51   23.99
  -1   9  -6    7.02    5.82
   1   9   6   10.38    6.17
  -1   9  -7   81.17    6.91
   1   9   7   81.04   12.27
  -1   9  -7   82.86   13.20
   1   9   8   20.63    6.97
  -1   9  -8   20.42    7.81
   1  -9   8   15.51    5.42
  -1   9  -8   15.04    3.45
   1  -9   9  370.80   25.80
   1   9   9  364.02   13.86
  -1   9  -9  361.82   25.48
   1   9   9  384.46   22.72
  -1   9  -9  384.07   14.17
  -1   9 -10   17.34    5.93
   1   9  10   21.34    3.23
   1  -9  10   17.44    5.28
   1   9  10   22.53    5.68
  -1   9 -10   18.19    2.95
   1   9  10   17.14    2.81
   1   9  11  552.66   16.08
  -1   9 -11  560.10   32.16
   1  -9  11  545.44   32.41
  -1   9 -11  568.53   17.90
   1   9  11  525.74   16.13
   1   9  12   23.75    4.17
  -1   9 -12   28.08    7.93
  -1   9 -12   20.51    4.46
   1   9  12   26.20    4.37
   1  -9  12   18.68    7.46
   1   9  13   93.16    6.87
  -1   9 -13   94.39    7.94
   1  -9  13   90.42   13.68
   1   9  13   93.35    7.09
  -1   9 -13   85.80   12.88
   1   9  14  104.87    7.48
  -1   9 -14  103.75    8.17
  -1   9 -14   95.66   13.77
   1   9  14  109.58    7.59
   1  -9  15   50.50   10.67
   1   9  15   71.02    6.81
  -1   9 -15   52.08    5.71
  -1   9 -15   34.61    8.75
   1   9  15   57.09    5.49
   1  -9  16   66.32   12.93
   1   9  16   72.70    6.49
  -1   9 -16   70.31    7.06
  -1   9 -16   65.83   12.32
   1   9  16   72.29    6.12
   1   9  17   27.57    4.17
  -1   9 -17   24.57    4.63
   1   9  17   25.48    3.86
   1  -9  17   21.55    6.76
   1   9  18  102.48    8.59
  -1   9 -18   99.63    8.67
   1   9  18   90.77    6.51
   1  -9  18   95.59   15.71
   1   9  19  182.39   10.56
  -1   9 -19  204.54   12.20
   1   9  19  192.40    9.00
   1  -9  19  182.28   21.22
  -1   9 -20   -2.40    3.02
   1   9  20   -2.72    2.35
   1  -9  21   -0.77    2.14
   1   9  21    0.11    1.73
  -1   9 -21   -0.27    2.60
   1  -9  22    1.37    1.42
   1   9  22    2.94    1.50
  -1   9 -22    7.15    2.82
   1   9  22    4.36    1.85
  -1   9 -23   28.87    4.60
   1  -9  23   24.30    3.64
   1   9  23   28.02    3.95
   1   9  24   -0.03    1.36
  -1   9 -24   -2.34    2.43
   1   9  25    1.88    1.34
  -1   9 -25    8.93    3.33
   1   9  26   -1.02    1.30
  -1   9 -26   -3.65    2.57
   1   9  27   -1.25    1.18
  -1   9 -27    1.78    2.39
  -1   9 -28   17.15    4.19
  -1   9 -29    6.80    2.22
  -1   9 -30    2.51    1.53
   1  -9  31   13.02    2.29
  -1   9 -31   16.02    2.66
   1  -9  32   13.00    1.98
  -1   9 -32   13.01    2.18
  -1   9 -33    4.52    1.26
   1  11 -30    4.86    1.51
   1  11 -29    0.76    1.15
   1  11 -28    4.96    1.88
   1  11 -27   28.22    3.69
   1  11 -26    0.25    1.47
   1  11 -25    1.35    1.77
  -1  11  25    4.89    1.56
   1  11 -24   38.26    8.42
  -1  11  24    5.74    1.50
   1  11 -23    0.53    2.10
  -1  11  23   -1.14    1.26
  -1  11  22   47.30    4.82
  -1  11  22   46.15    4.33
   1  11 -22   51.18    6.01
  -1 -11  22   40.72    4.40
  -1 -11  21   14.79    3.29
  -1  11  21    9.17    1.99
   1  11 -21   10.64    3.42
  -1  11  20   91.80    6.84
  -1  11  20   88.74    6.17
   1  11 -20   96.70    8.25
  -1  11  19   81.47    6.44
  -1  11  19   81.72    6.03
   1  11 -19   83.82    7.72
  -1  11  18   27.73    3.85
   1  11 -18   25.55    4.43
  -1  11  18   23.28    3.50
  -1  11  17   78.76    6.35
  -1  11  17   76.74    6.73
   1  11 -17   77.01    7.28
  -1  11  16   20.50    3.72
  -1  11  16   18.39    3.73
   1  11 -16   19.40    3.47
  -1  11  15  242.67   11.19
  -1  11  15  233.98   11.67
   1  11 -15  270.40   13.60
   1  11 -14   29.25    5.01
  -1 -11  14   14.48    5.53
  -1  11  14   29.90    4.36
   1  11 -14   23.45    6.62
  -1  11  14   24.80    3.62
   1  11 -13  168.20   20.49
   1  11 -13  192.72   11.12
  -1  11  13  187.09    9.93
  -1  11  13  188.37   10.47
  -1 -11  13  176.70   21.10
  -1 -11  12   37.71    9.46
   1  11 -12   39.10    9.84
  -1  11  12   40.67    4.89
  -1  11  12   41.85    5.74
   1  11 -12   45.50    6.06
  -1 -11  11   -5.24    5.49
   1  11 -11    0.55    3.35
   1  11 -11   -3.14    4.77
  -1  11  11    0.17    2.00
   1  11 -10  140.37    9.34
  -1 -11  10  136.85   17.57
   1  11 -10  145.77   18.76
  -1  11  10  146.64    9.21
  -1 -11   9   34.06    8.44
   1  11  -9   38.70    5.19
   1  11  -9   35.66    9.47
  -1  11   9   34.93    8.09
  -1  11   9   41.31    4.88
  -1 -11   8   82.72   12.88
   1  11  -8   92.07    7.65
  -1  11   8   91.66   13.54
   1  11  -8   91.48   14.54
  -1  11   8   96.12    7.26
  -1 -11   7   -0.45    2.88
  -1  11   7    3.37    4.05
   1  11  -7   -1.24    3.41
  -1  11   7   -0.44    1.66
   1  11  -7    2.58    2.15
  -1 -11   6    9.34    4.95
  -1  11   6   13.49    3.02
  -1  11   6   13.81    6.19
   1  11  -6   13.56    5.70
   1  11  -6   16.41    4.04
   1  11  -5   33.85    6.18
  -1  11   5   28.21    5.08
   1  11  -5   20.96    7.98
  -1  11   5   23.97    8.04
   1  11  -4  221.72   11.77
  -1  11   4  244.64   11.77
   1  11  -4  242.52   22.92
  -1  11   4  245.22   22.24
   1  11  -3   33.19    5.45
  -1  11   3   29.50    5.47
   1  11  -3   25.88    8.27
  -1  11   3   29.01    8.03
  -1  11   2   69.76   11.83
  -1  11   2   71.73    6.51
   1  11  -2   68.85    6.53
   1  11  -2   60.74   11.66
   1  11  -1   12.90    6.20
  -1  11   1   13.21    5.86
   1  11  -1   12.55    3.14
  -1  11   1   13.89    3.71
  -1  11   0   10.19    5.09
   1  11   0    8.08    5.37
  -1  11   0    7.81    3.33
   1  11   0    9.69    4.03
   1  11   1  173.29    9.88
  -1  11  -1  168.59   10.04
   1  11   1  179.84   18.71
  -1  11  -1  177.43   19.29
   1  11   2   41.09    9.33
  -1  11  -2   43.45   10.10
  -1  11  -2   56.44    6.55
   1  11   2   48.82    5.43
  -1  11  -3   61.01   11.55
   1  11   3   60.24   10.48
  -1  11  -3   61.12    6.55
   1  11   3   57.91    5.62
   1  11   4    3.91    4.03
  -1  11  -4    0.72    3.48
  -1  11  -4    2.13    3.49
   1  11   4    2.61    2.17
  -1  11  -5   -2.55    1.79
   1  11   5    0.45    1.98
   1  11   5   -1.17    3.12
  -1  11  -5    3.72    3.69
   1  11   5    0.67    1.27
   1 -11   6   97.47   14.66
   1  11   6   90.57    6.93
   1  11   6   90.29   12.78
  -1  11  -6   95.29   14.32
   1  11   6   87.75    6.50
  -1  11  -6   92.02    7.73
  -1  11  -7  121.68    9.11
   1  11   7  123.03    7.67
   1  11   7  128.20    8.21
   1 -11   7  114.26   16.49
   1  11   7  117.79   15.05
  -1  11  -7  121.97   16.72
   1  11   8  296.42   12.22
  -1  11  -8  312.07   26.58
   1  11   8  304.11   23.78
   1  11   8  313.28   12.75
   1 -11   8  305.25   25.86
  -1  11  -8  310.62   13.82
   1  11   9   46.93    5.00
  -1  11  -9   39.78    9.60
   1  11   9   40.47    5.03
   1 -11   9   36.08    8.95
  -1  11  -9   40.56    6.16
  -1  11 -10   27.45    5.26
   1  11  10   26.18    4.46
   1  11  10   20.16    3.86
   1 -11  10   24.87    9.08
  -1  11 -10   22.98    8.49
  -1  11 -11    5.77    2.82
   1  11  11    2.27    1.63
  -1  11 -11    2.15    4.11
   1 -11  11    4.37    3.52
   1  11  11    8.28    2.80
  -1  11 -12   44.66   12.36
   1  11  12   39.17    5.46
  -1  11 -12   42.71    6.23
   1 -11  12   25.55    9.33
   1  11  12   43.06    5.66
   1  11  13  317.20   13.16
  -1  11 -13  302.53   27.56
  -1  11 -13  322.85   14.41
   1  11  13  322.01   13.28
   1 -11  13  321.37   27.85
   1 -11  14   -3.70    4.30
  -1  11 -14   -0.88    2.88
   1  11  14    1.06    1.47
  -1  11 -14   -0.83    2.87
   1  11  14   -0.10    1.92
   1  11  15   29.42    4.20
  -1  11 -15   24.38    4.29
   1  11  15   27.32    4.02
   1  11  16  181.70    9.99
   1  11  16  180.48   10.02
  -1  11 -16  191.23   11.47
   1  11  17  106.66    6.74
  -1  11 -17  113.37    8.95
   1  11  17  105.33    7.81
   1  11  18    0.36    1.25
  -1  11 -18    1.60    1.90
   1  11  18    3.40    2.22
   1  11  19    2.31    1.11
  -1  11 -19    0.20    2.79
   1  11  19    2.21    1.73
  -1  11 -20   63.77    6.86
   1  11  20   64.20    5.93
   1  11  21   72.74    5.66
  -1  11 -21   83.06    7.45
   1 -11  21   69.07    6.05
   1  11  22   50.10    4.61
   1 -11  22   46.59    4.75
  -1  11 -23   -0.84    2.61
   1  11  23    4.25    1.81
   1 -11  23    3.63    1.55
  -1  11 -24   -2.55    2.58
  -1  11 -25    4.82    2.77
  -1  11 -26    0.90    1.90
  -1  11 -27    4.95    1.91
  -1  11 -28    7.64    1.97
  -1  11 -29   14.96    2.41
   1 -11  30    1.10    0.86
  -1  11 -30    0.47    0.91
   1  13 -26    1.84    1.15
   1  13 -25   18.46    2.48
   1  13 -24    5.81    1.71
   1  13 -23   -0.27    1.21
   1  13 -22    6.81    2.05
   1  13 -21   59.76    6.47
  -1  13  21   86.69    5.55
   1  13 -20    6.77    2.45
  -1 -13  20    7.75    1.96
  -1  13  20   11.29    1.94
   1  13 -19   86.52    7.12
  -1  13  19   87.02    5.62
   1  13 -18    4.68    2.22
  -1  13  18    8.10    1.95
   1  13 -17   30.12    4.38
  -1  13  17   35.53    3.87
   1  13 -16   94.59    8.05
  -1  13  16  101.61    7.06
   1  13 -15  177.29   10.46
  -1  13  15  181.30    9.75
   1  13 -14    4.06    2.38
  -1  13  14   -0.36    1.41
   1  13 -13   36.68    5.10
  -1  13  13   36.02    4.56
  -1  13  12   25.72    3.85
   1  13 -12   31.38    4.83
  -1  13  11    1.18    1.45
   1  13 -11    3.00    2.89
  -1  13  10    9.89    2.42
   1  13 -10    4.61    1.99
   1  13  -9   62.12    6.64
  -1  13   9   65.37    6.31
   1  13  -8   74.08    8.43
  -1  13   8   75.92    6.81
   1  13  -7  280.92   13.67
  -1  13   7  284.80   12.81
  -1  13   6   16.44    3.96
   1  13  -6   16.27    5.01
  -1  13   5   28.48    4.51
   1  13  -5   34.50    4.60
  -1  13   4    7.10    2.83
   1  13  -4    2.15    2.34
  -1  13   3    6.38    2.83
   1  13  -3    7.32    3.93
   1  13  -2   99.97    8.27
  -1  13   2   92.35    7.80
  -1  13   1  111.57    8.64
   1  13  -1  106.12    8.32
  -1  13   0   55.00    7.19
   1  13   0   47.61    5.66
  -1  13  -1    5.10    3.77
   1  13   1    4.01    2.67
   1  13   2    9.88    2.69
  -1  13  -2   12.54    3.32
   1  13   3   16.95    3.50
  -1  13  -3   15.93    3.58
   1  13   4   16.09    4.49
  -1  13  -4   13.16    5.21
  -1  13  -5  199.25   11.59
   1  13   5  199.56   10.65
  -1  13  -6  189.07   12.11
   1  13   6  180.09   10.07
   1  13   7   14.55    3.85
  -1  13  -7   21.64    5.89
  -1  13  -8  107.34    8.30
   1  13   8  113.96    7.84
   1  13   9    4.84    2.20
  -1  13  -9    1.80    2.61
   1  13  10   20.20    3.49
  -1  13 -10   16.29    3.69
   1  13  11  160.85    9.12
  -1  13 -11  164.72   10.44
   1  13  12   69.06    6.05
  -1  13 -12   68.45    7.12
   1  13  13  102.02    7.04
  -1  13 -13  102.91    8.42
   1  13  13  106.04    6.86
  -1  13 -14    4.73    2.73
   1  13  14    9.08    2.32
   1  13  14    6.47    2.29
  -1  13 -15    0.31    2.10
   1  13  15    6.13    1.73
   1  13  15    1.35    1.28
   1  13  16   33.85    4.08
   1  13  16   37.32    3.90
  -1  13 -16   36.71    4.85
   1  13  17   75.79    5.40
   1  13  17   79.12    5.32
  -1  13 -17   60.70    6.84
  -1  13 -18   37.36    5.36
   1  13  18   49.25    4.24
   1 -13  19  197.91    9.70
  -1  13 -19  168.70   11.04
   1 -13  20   34.65    3.76
  -1  13 -20   19.34    4.45
   1 -13  21    2.06    1.16
  -1  13 -21    2.02    1.86
  -1  13 -22    0.52    1.48
  -1  13 -23   21.93    3.05
  -1  13 -24    3.81    1.49
  -1  13 -25   42.89    3.87
  -1  13 -26   13.28    2.00
   1  15 -21    6.73    1.22
   1  15 -20    3.81    1.23
   1  15 -19   11.78    2.07
   1  15 -18   46.04    3.90
  -1 -15  18   54.97    4.74
   1  15 -17   21.93    3.30
   1  15 -16   29.79    3.63
   1  15 -15   10.98    2.44
  -1  15  15   -0.29    0.92
   1  15 -14   17.19    3.44
  -1  15  14   18.06    2.86
  -1  15  13    1.01    1.12
   1  15 -13   -1.27    1.85
  -1  15  12   89.32    5.84
   1  15 -12   82.49    6.06
  -1  15  11    5.46    1.79
   1  15 -11    9.01    2.60
  -1  15  10   48.60    4.53
   1  15 -10   42.96    4.64
  -1  15   9   -0.88    1.52
   1  15  -9   -0.50    1.57
   1  15  -8    8.49    3.71
  -1  15   8    6.03    2.80
  -1  15   7  125.23    7.57
   1  15  -7  121.05    7.80
   1  15  -6   25.30    5.05
  -1  15   6   12.42    3.57
  -1  15   5  128.80    7.92
   1  15  -5  137.60    8.71
  -1  15   4   94.58    7.23
   1  15  -4  106.10    7.86
   1  15  -3   21.11    4.52
  -1  15   3   24.48    4.58
  -1  15   2   17.40    3.34
   1  15  -2   17.73    3.41
   1  15  -1    9.89    2.51
  -1  15   1    8.18    2.74
   1  15   0    8.39    3.23
  -1  15   0    8.12    2.83
   1  15   1   43.74    4.92
  -1  15  -1   45.43    5.04
   1  15   2   34.21    5.89
  -1  15  -2   73.30    8.28
   1  15   3  344.54   12.67
  -1  15  -3  305.33   12.89
   1  15   4  123.05    7.75
  -1  15  -4  144.77    9.76
   1  15   5   18.14    3.21
  -1  15  -5   25.62    5.04
   1  15   6    9.88    2.58
  -1  15  -6    8.05    3.65
   1  15   7   74.69    5.73
  -1  15  -7   74.39    6.85
   1  15   8  108.40    6.65
  -1  15  -8   99.08    7.64
   1  15   9   42.71    4.05
  -1  15  -9   38.51    4.94
   1  15  10   11.57    2.32
  -1  15 -10    7.08    2.29
   1  15  11   24.20    2.89
  -1  15 -11   23.33    3.52
  -1  15 -12   45.10    5.49
  -1  15 -13   -0.21    1.28
   1  15  13    1.95    1.31
  -1  15 -14   24.51    4.44
  -1  15 -15    4.14    1.75
  -1  15 -16   71.83    5.34
  -1  15 -17    0.96    1.07
   1 -15  17    2.55    1.45
  -1  15 -18    3.97    1.44
   1 -15  18    4.81    1.48
  -1  15 -19    2.43    1.14
  -1  15 -20   15.95    2.21
  -1  15 -21   36.08    2.86
   1  17 -10    0.69    0.87
   1  17  -9   34.24    2.84
   1  17  -8    8.76    1.58
   1  17  -7   25.93    2.69
   1  17  -6   37.35    3.82
   1  17  -5   53.63    4.74
   1  17  -4   14.25    3.42
  -1  17   4   10.57    2.04
  -1  17   3   13.71    2.33
   1  17  -3   15.00    2.56
  -1  17   2   29.69    3.13
   1  17  -2   27.77    2.85
  -1  17   1    8.19    2.28
  -1  17   0   27.26    3.62
  -1  17  -1    3.63    1.37
  -1  17  -2    0.75    1.00
  -1  17  -3    3.53    1.61
  -1  17  -4   28.79    2.95
  -1  17  -5    5.27    2.05
  -1  17  -6   20.14    2.50
  -1  17  -7   17.10    2.15
  -1  17  -8    3.57    1.18
  -1  17  -9    3.58    1.22
  -1  17 -10    5.81    1.48
  -1  17 -11    1.03    1.13
  -2   0  38   16.60    2.45
  -2   0  37    1.21    1.53
  -2   0  36   58.20    5.25
  -2   0  35    0.24    1.80
  -2   0  35    1.64    1.88
  -2   0  34    6.47    4.48
  -2   0  34   22.80    4.17
  -2   0  33    2.84    2.99
  -2   0  33    1.00    2.13
  -2   0  32    4.22    3.19
  -2   0  32    6.27    2.78
  -2   0  31    1.03    3.05
  -2   0  31   -1.01    1.75
  -2   0  30  274.82   15.72
  -2   0  30  275.82   14.34
  -2   0  29    2.46    2.38
  -2   0  29   -0.61    1.86
  -2   0  28  571.22   20.70
  -2   0  28  588.76   22.75
  -2   0  27    0.52    2.06
  -2   0  27   -2.67    2.31
  -2   0  27    3.06    2.79
  -2   0  26   -0.11    2.01
  -2   0  26    0.07    2.48
  -2   0  25    4.62    2.95
  -2   0  25    2.16    2.19
  -2   0  25   -1.28    2.53
  -2   0  24   28.46    4.38
  -2   0  24   29.13    4.50
  -2   0  24   28.91    4.90
  -2   0  23    0.84    1.44
  -2   0  23    1.11    1.72
  -2   0  22  236.19   12.95
  -2   0  22  230.41   18.43
  -2   0  22  228.16   10.93
  -2   0  21    2.43    1.78
  -2   0  21   -0.69    1.93
  -2   0  21   -2.14    3.54
  -2   0  21    1.46    2.18
  -2   0  20   25.75    6.33
  -2   0  20   23.08    7.50
  -2   0  19   -0.56    2.57
  -2   0  19   -0.46    1.84
  -2   0  18  115.05   13.13
  -2   0  18  112.36   11.40
  -2   0  17   -0.77    2.02
  -2   0  17    1.22    2.81
  -2   0  16  217.82   16.72
  -2   0  16  219.56   14.79
  -2   0  15   -0.06    2.78
  -2   0  15   -2.79    2.80
  -2   0  14   47.48    6.96
  -2   0  14   50.47    7.69
  -2   0  13   -6.54    3.67
  -2   0  13    1.95    2.40
  -2   0  12   87.43    8.63
  -2   0  12   88.76    8.32
  -2   0  11   -1.43    2.30
  -2   0  11   -0.64    2.17
  -2   0  10  178.68   11.55
  -2   0  10  180.91   10.62
  -2   0   9   12.70    6.16
  -2   0   9    8.70    5.86
  -2   0   8  977.17   23.46
  -2   0   8  980.32   22.69
  -2   0   7    2.06    1.76
  -2   0   7   -0.11    1.52
  -2   0   6  344.83   14.08
  -2   0   6  310.22   13.74
  -2   0   5    1.57    1.45
  -2   0   5    1.96    1.46
  -2   0   4  908.73   15.55
  -2   0   4  889.95   16.14
  -2   0   3    0.91    0.77
  -2   0   3   -0.40    0.79
  -2   0   2 5337.55   25.93
  -2   0   2 5249.05   30.15
  -2   0   1    0.47    0.53
   2   0   0  253.57    4.91
   2   0   1    0.76    0.42
   2   0   1    1.25    0.50
   2   0   1    0.96    0.52
   2   0   2  645.87    9.92
   2   0   2  629.26    9.80
   2   0   3    0.20    0.70
   2   0   3   -0.23    0.98
   2   0   4 1684.45   20.77
   2   0   4 1664.62   22.10
   2   0   5   -0.14    1.12
   2   0   5    0.25    1.11
   2   0   6  873.48   19.24
   2   0   6  882.98   15.63
   2   0   7    0.53    1.33
   2   0   7    0.44    1.98
   2   0   8  773.50   21.10
   2   0   8  774.29   17.19
   2   0   9    0.70    1.78
   2   0   9    0.51    1.28
   2   0  10  356.80   16.07
   2   0  10  355.79   13.28
   2   0  11   -0.31    2.16
   2   0  11    0.86    1.52
   2   0  12  308.63   16.51
   2   0  12  291.71   13.40
   2   0  13    0.44    1.54
   2   0  13    2.25    2.33
   2   0  14  485.72   22.92
   2   0  14  482.61   19.03
   2   0  15   -0.02    2.17
   2   0  15   -0.94    2.29
   2   0  16   15.40    4.87
   2   0  16   14.43    3.87
   2   0  17   -0.39    2.50
   2   0  17    0.35    1.48
   2   0  18   34.94    7.65
   2   0  18   38.32    6.05
   2   0  19    0.79    1.63
   2   0  19   -0.82    2.80
   2   0  20  237.31   20.43
   2   0  21   -0.21    1.15
   2   0  21    0.15    2.06
   2   0  21    0.55    1.86
   2   0  21    0.95    2.80
   2   0  22    6.83    2.25
   2   0  22    8.21    2.63
   2   0  22    3.68    1.63
   2   0  23    0.60    1.66
   2   0  23    0.60    1.63
   2   0  23    0.75    2.20
   2   0  24  407.64   15.12
   2   0  24  407.22   16.75
   2   0  24  426.05   18.39
   2   0  25   -1.10    1.90
   2   0  25   -0.58    1.83
   2   0  26  273.24   14.10
   2   0  26  266.51   15.24
   2   0  27   -0.85    1.74
   2   0  27    0.36    2.43
   2   0  28  114.83    9.31
   2   0  28  111.29   10.14
   2   0  29   -2.79    2.80
   2   0  29   -0.98    2.17
   2   0  30  162.19   11.04
   2   0  30  168.86   12.00
   2   0  31    0.39    1.77
   2   0  31   -1.21    2.19
   2   0  32    3.73    2.27
   2   0  33    1.30    1.50
   2   0  34  128.01    8.35
   2   0  35   -1.48    1.71
   2   0  36   10.40    2.32
   2   0  37    0.36    1.10
  -2  -2  38    5.10    1.67
  -2  -2  37    8.30    1.90
  -2   2  36   11.64    2.54
  -2  -2  36   12.58    2.93
  -2   2  35    0.28    1.85
  -2  -2  35   -0.33    1.52
  -2   2  35   -1.02    1.37
  -2   2  34   30.04    4.80
  -2  -2  34   18.49    4.89
  -2   2  34   30.05    4.32
  -2   2  33   28.05    4.95
  -2  -2  33   27.33    4.69
  -2   2  33   24.73    3.83
  -2  -2  33   19.07    4.44
  -2  -2  32   57.09    6.80
  -2   2  32   51.38    5.80
  -2   2  32   52.90    6.68
  -2  -2  32   54.36    6.87
  -2   2  31    4.77    2.35
  -2  -2  31    5.56    3.23
  -2  -2  31    5.10    2.92
  -2   2  31    5.39    2.99
  -2   2  30    2.89    2.11
  -2  -2  30    5.43    3.02
  -2   2  30    4.15    1.82
  -2   2  30    4.45    2.61
  -2  -2  30    3.26    2.79
  -2   2  29   -1.26    1.67
  -2  -2  29    0.08    2.19
  -2   2  29    0.48    1.77
  -2  -2  29   -2.08    3.06
  -2   2  29    0.79    2.17
  -2   2  28    2.66    2.11
  -2   2  28    2.72    1.86
  -2  -2  28    4.38    2.53
  -2  -2  28    3.41    2.09
  -2   2  28    3.48    2.86
  -2   2  27  140.48   10.85
  -2   2  27  143.01    9.31
  -2   2  27  138.34    9.90
  -2  -2  27  142.42   10.38
  -2  -2  27  138.75   11.26
  -2  -2  26    2.81    4.31
  -2   2  26    3.71    2.33
  -2   2  26    5.85    2.70
  -2  -2  26    1.07    1.99
  -2   2  26    2.07    1.51
  -2  -2  26    5.16    2.15
  -2   2  25  165.69    9.95
  -2  -2  25  171.44   12.14
  -2   2  25  176.84   12.00
  -2  -2  25  180.55   20.81
  -2  -2  25  168.98   10.92
  -2   2  25  167.59   10.55
  -2  -2  24   15.29    4.07
  -2   2  24   15.08    3.70
  -2   2  24   12.64    3.23
  -2  -2  24   17.69    7.43
  -2  -2  24    9.60    4.01
  -2   2  24   13.82    3.41
  -2  -2  24   13.05    3.16
  -2   2  23   31.24    4.46
  -2   2  23   36.91    4.64
  -2  -2  23   34.86    9.07
  -2  -2  23   30.42    6.93
  -2  -2  23   33.18    5.15
  -2   2  23   32.65    4.82
  -2   2  22   46.27    5.54
  -2  -2  22   47.07    5.94
  -2  -2  22   47.92    5.62
  -2   2  22   46.72    5.35
  -2  -2  22   51.25   10.70
  -2  -2  22   48.02    8.67
  -2   2  22   51.95    5.56
  -2  -2  21   62.78    6.86
  -2   2  21   64.06    6.74
  -2  -2  21   62.73    6.09
  -2   2  21   64.88    5.81
  -2  -2  21   64.54   10.41
  -2  -2  21   54.50   10.61
  -2  -2  20    7.28    4.74
  -2  -2  20    5.64    4.45
  -2  -2  19  592.42   28.41
  -2  -2  19  605.51   31.58
  -2   2  19  595.67   23.02
  -2  -2  18   90.03   10.68
  -2  -2  18   93.53   11.98
  -2  -2  17   86.27   12.17
  -2  -2  17   87.82   12.11
   2  -2 -17   98.57    9.73
  -2  -2  16    0.48    2.58
  -2  -2  16    1.83    2.19
  -2  -2  15  114.21   12.10
  -2  -2  15  116.28   12.73
  -2  -2  14  194.15   14.66
  -2  -2  13   18.46    4.78
  -2  -2  12    7.17    4.00
  -2  -2  11   -1.37    2.74
  -2  -2  10   62.02    6.85
  -2  -2   9  102.50    8.33
   2  -2  -9  102.10    6.50
   2   2  -8  208.79    9.75
   2  -2  -8  190.88    8.63
  -2  -2   8  224.12   11.43
  -2  -2   7    6.57    2.54
   2   2  -7    5.50    1.96
   2  -2  -7    6.28    1.92
   2   2  -6  215.45    9.71
  -2  -2   6  236.65   10.44
   2  -2  -6  224.87    8.74
   2   2  -5  527.12   13.72
  -2  -2   5  502.53   14.33
   2  -2  -5  508.26   12.22
   2   2  -4  251.73    9.52
  -2   2   4  254.76    9.45
   2  -2  -4  250.93    8.50
  -2  -2   4  244.67    9.50
  -2   2   3   23.61    2.78
   2  -2  -3   23.15    2.65
   2   2  -3   22.56    2.80
  -2   2   2  218.24    8.11
   2   2  -2  221.22    8.07
  -2   2   1   44.50    3.66
   2   2  -1   42.93    3.51
   2   2   0   29.75    3.19
  -2   2   0   28.69    2.84
   2  -2   0   29.37    2.86
   2   2   1 5344.31   35.17
  -2   2  -1 5391.70   37.26
   2  -2   1 5357.41   37.42
   2  -2   2  793.19   15.61
   2  -2   3  545.99   13.72
   2   2   4  177.77    6.52
   2  -2   4  187.81    8.59
   2   2   5  276.53    8.36
   2  -2   5  268.10   11.20
   2  -2   5  274.45   11.88
  -2   2  -6  113.65    6.24
   2   2   6  108.60    5.28
   2  -2   6  110.79    7.55
   2  -2   6  110.51    7.65
  -2   2  -7  950.69   18.55
   2   2   7  918.10   16.18
   2  -2   7  968.99   23.05
   2  -2   7  949.91   23.98
  -2  -2  -8  829.72   10.55
  -2   2  -8  836.37   17.72
   2   2   8  833.35   15.71
   2  -2   8  850.59   23.05
   2  -2   8  840.99   23.81
  -2  -2  -9  341.96    7.85
  -2   2  -9  351.82   11.90
   2   2   9  344.81   10.56
   2  -2   9  363.85   15.96
   2  -2   9  366.30   16.51
  -2   2 -10  633.57   16.44
   2  -2  10  657.57   22.85
  -2  -2 -10  621.63   11.84
   2   2  10  621.51   14.64
  -2   2 -11 1077.35   22.25
  -2  -2 -11 1041.08   16.97
   2   2  11 1089.94   20.17
   2  -2  12  100.40   10.05
  -2  -2 -12   89.21    5.44
   2   2  12   94.46    6.16
   2   2  13    3.71    1.70
   2  -2  13    3.38    2.52
   2   2  14  123.81    7.35
   2  -2  14  131.28   12.54
   2   2  15  112.79    7.17
   2  -2  15  121.61   12.50
   2  -2  15  122.76   11.07
   2  -2  16   85.11   10.91
   2  -2  16   82.43    9.30
   2  -2  17   80.79   11.46
   2  -2  17   79.82    9.53
   2  -2  18   89.89   12.14
   2  -2  18   88.40   10.17
   2  -2  19  454.18   28.55
   2  -2  19  431.30   23.48
   2  -2  20   38.12    5.29
   2   2  20   36.88    4.71
   2  -2  20   45.12    7.53
   2  -2  20   30.85    7.49
   2  -2  20   36.77    4.48
   2  -2  21  115.98    8.34
   2   2  21  112.59    8.12
   2  -2  21  120.67    9.42
   2   2  21  115.12    8.64
   2   2  21  110.49    7.21
   2  -2  21  112.08   15.60
   2  -2  22   10.03    3.26
   2   2  22    4.89    2.17
   2  -2  22    9.95    5.85
   2  -2  22    8.91    2.71
   2   2  22    9.74    3.04
   2   2  22   10.31    2.52
   2   2  23    5.62    2.54
   2  -2  23    5.09    2.80
   2  -2  23    2.95    2.61
   2  -2  23    3.85    2.06
   2   2  23    4.91    2.60
   2   2  23    5.29    2.04
   2   2  24   -1.26    2.01
   2  -2  24    1.16    1.61
   2  -2  24    2.62    3.56
   2  -2  24    2.93    1.92
   2   2  24    1.42    2.30
   2   2  24    1.49    1.79
   2   2  25    4.47    2.92
   2  -2  25    2.37    2.49
   2   2  25    1.32    1.94
   2  -2  25   -0.52    1.69
   2  -2  25    0.80    4.51
   2   2  25    2.60    2.00
   2   2  26   -1.48    2.82
   2  -2  26    5.19    2.60
   2   2  26    3.12    1.81
   2  -2  26    3.09    2.20
   2  -2  26    2.93    3.59
   2   2  27  150.05   11.39
   2  -2  27  151.61   12.00
   2   2  27  153.32    9.31
   2  -2  27  146.38   10.57
   2   2  27  147.73   10.19
   2   2  28   15.63    3.35
   2   2  28   16.46    3.61
   2  -2  28   20.04    4.35
   2   2  28   16.43    4.43
   2  -2  28   17.84    4.74
   2   2  29    6.71    2.89
   2  -2  29    4.31    2.69
   2  -2  29    4.33    3.18
   2   2  29    5.33    3.02
   2  -2  30   35.60    5.30
   2   2  30   34.89    4.68
   2   2  30   36.11    5.56
   2  -2  30   38.83    6.28
   2  -2  31    3.70    2.75
   2   2  31    0.80    2.11
   2   2  31    1.06    1.69
   2   2  32    5.54    2.41
   2  -2  32    3.01    2.84
   2  -2  33   69.82    8.28
   2   2  33  103.23    7.61
   2  -2  34    1.92    2.04
   2   2  34    7.03    2.20
   2  -2  35   68.32    6.07
   2   2  35   62.24    5.09
   2  -2  36   14.28    2.76
   2  -2  37    1.27    1.19
  -2  -4  38    1.42    0.74
  -2  -4  37    1.41    1.37
  -2  -4  36   12.13    2.56
  -2  -4  35    7.93    3.12
  -2   4  34    2.74    1.69
  -2  -4  34    2.04    1.93
  -2   4  33   19.75    3.63
  -2  -4  33   18.17    3.97
  -2   4  32    3.34    2.29
  -2  -4  32    6.34    3.74
  -2   4  32   -0.71    1.43
  -2   4  31    0.35    1.74
  -2  -4  31    0.11    1.78
  -2   4  31    0.13    1.34
  -2  -4  31    2.59    3.59
  -2   4  30  188.69   12.04
  -2  -4  30  193.79   12.80
  -2   4  30  197.69   10.63
  -2  -4  30  203.60   12.52
  -2   4  30  177.96    9.96
  -2  -4  29    1.17    1.77
  -2   4  29    4.31    2.38
  -2  -4  29    2.14    2.03
  -2   4  29    2.50    1.72
  -2   4  29    3.78    1.89
  -2   4  28  176.73   11.82
  -2  -4  28  170.97   12.31
  -2   4  28  191.77   10.65
  -2  -4  28  187.79   12.08
  -2   4  28  179.55   10.41
  -2   4  27   -0.67    2.00
  -2  -4  27    0.03    2.16
  -2   4  27    1.03    1.83
  -2  -4  27   -0.95    2.23
  -2   4  27   -2.59    2.08
  -2  -4  26    6.07    2.76
  -2   4  26    3.90    2.09
  -2  -4  26    5.33    5.65
  -2   4  26    3.09    1.71
  -2   4  26    2.67    1.73
  -2  -4  26    3.19    2.18
  -2   4  25   12.74    3.44
  -2  -4  25   12.37    3.57
  -2  -4  25   14.83    7.11
  -2   4  25   11.11    2.93
  -2  -4  25   14.45    4.08
  -2   4  25   10.56    2.60
  -2   4  24   11.68    3.36
  -2  -4  24   10.21    2.81
  -2  -4  24   14.85    9.60
  -2  -4  24   11.87    4.21
  -2   4  24   11.20    3.00
  -2  -4  24   13.31    3.53
  -2   4  23   -0.02    1.94
  -2  -4  23    2.82    2.56
  -2  -4  23   -0.24    1.74
  -2   4  23   -0.54    1.84
  -2  -4  23    1.19    2.65
  -2  -4  22  181.02   18.40
  -2  -4  22  193.00   20.70
  -2   4  22  180.09    9.79
  -2  -4  22  172.12   11.57
  -2   4  22  177.79   10.93
  -2   4  21    2.19    1.62
  -2  -4  21    3.47    2.24
  -2   4  21    2.88    1.72
  -2  -4  21    2.10    3.02
  -2  -4  21    2.46    3.08
  -2   4  21    3.37    1.70
  -2  -4  20   10.66    5.40
  -2  -4  20    6.02    3.82
  -2   4  20    0.70    3.11
  -2   4  20    7.55    2.21
  -2  -4  20    5.69    2.35
  -2  -4  19   27.79    7.53
  -2  -4  19   20.45    6.91
  -2   4  18   34.57    6.03
  -2  -4  18   31.61    7.42
  -2   4  17   22.60    5.30
  -2  -4  17   21.19    6.39
  -2   4  16  368.66   18.49
  -2  -4  16  377.50   23.41
  -2   4  15   61.04    8.95
  -2  -4  15   60.13   11.25
  -2   4  14  323.36   16.82
  -2  -4  14  320.36   20.49
  -2   4  13   99.66    9.57
  -2  -4  13  104.13   11.95
   2  -4 -13  101.48    7.86
   2   4 -12   84.79    8.61
  -2   4  12   86.51    8.31
  -2  -4  12   86.91    9.71
  -2   4  11   30.57    5.01
  -2  -4  11   32.17    6.29
   2   4 -11   30.28    5.30
   2   4 -10  113.21   10.04
  -2   4  10  121.87    9.43
  -2  -4  10  111.22   10.01
  -2   4   9    3.82    2.28
  -2  -4   9    4.00    2.80
   2   4  -9    2.88    1.55
   2   4  -8  102.16    9.09
  -2   4   8  127.55   10.15
  -2  -4   8  124.32   10.38
  -2   4   7    0.53    1.66
  -2  -4   7   -1.24    2.06
   2   4  -7   -0.50    1.41
  -2   4   6  208.47   11.08
   2   4  -6  204.43   11.58
  -2   4   5    5.90    2.51
   2   4  -5    5.29    2.69
  -2   4   4   80.22    6.74
   2   4  -4   75.17    6.73
  -2  -4   4   69.30    5.51
  -2   4   3   37.86    5.17
   2   4  -3   39.07    4.83
  -2  -4   3   38.45    3.64
  -2   4   2  151.99    9.04
   2   4  -2  152.63    9.09
   2  -4  -2  146.79    7.98
  -2  -4   2  147.83    6.49
  -2   4   1  161.14    9.46
   2   4  -1  161.19    9.25
   2  -4  -1  154.62    8.21
  -2  -4   1  155.95    6.04
   2  -4   0    6.31    1.78
  -2  -4   0    6.21    1.17
   2   4   0    8.04    2.57
  -2  -4  -1  855.58   11.50
   2  -4   1  876.55   19.33
   2  -4   2   22.94    3.47
  -2  -4  -2   23.14    1.95
   2  -4   3  253.73   11.09
   2  -4   4  649.89   18.56
   2  -4   5  163.64    9.76
   2  -4   6   82.75    7.24
   2  -4   7  185.68   12.58
   2   4   7  180.69    9.64
  -2   4  -7  179.08   10.71
   2  -4   7  183.06   11.27
  -2   4  -8   46.10    5.77
   2   4   8   49.32    5.32
   2  -4   8   48.86    6.63
   2  -4   8   43.62    5.74
   2  -4   9    4.51    3.68
   2  -4   9    6.94    4.02
   2   4   9    6.48    3.34
  -2   4  -9    0.96    2.89
   2   4  10   89.99    6.89
   2  -4  10   88.30    9.68
  -2   4 -10   83.23    7.63
   2  -4  10   79.82    8.93
   2   4  11  395.54   15.03
   2  -4  11  406.60   21.12
  -2   4 -11  378.37   17.06
   2  -4  12    1.12    2.59
   2   4  12    1.33    1.32
  -2   4 -12    0.59    1.56
   2   4  13   65.38    6.72
   2  -4  13   56.03    9.15
  -2   4 -13   64.07    7.96
   2   4  14   87.72    7.30
   2  -4  14   87.27   10.83
  -2   4 -14   84.31    8.72
   2  -4  15    0.57    2.10
   2   4  15   -0.09    1.40
   2  -4  16   76.96   11.38
   2  -4  17   57.78    9.89
   2  -4  18  160.64   17.41
   2  -4  19   13.74    4.99
   2  -4  19   12.42    5.83
   2   4  19   19.21    4.32
   2  -4  19   14.91    3.26
   2  -4  19   15.95    3.34
   2  -4  20    3.91    1.95
   2   4  20    2.80    1.49
   2  -4  20    3.95    2.93
   2  -4  20    6.51    4.46
   2  -4  20   -0.03    1.78
   2   4  20    0.91    1.54
   2   4  20    4.92    1.92
   2   4  21   37.30    4.20
   2  -4  21   48.38    6.23
   2  -4  21   44.30    9.84
   2  -4  21   47.19    8.50
   2   4  21   44.12    5.56
   2  -4  21   44.24    6.07
   2  -4  22   17.93    6.95
   2   4  22   22.62    4.01
   2  -4  22   19.64    4.18
   2   4  22   21.89    4.14
   2   4  22   22.51    3.78
   2  -4  22   22.86    3.96
   2  -4  23   10.85    6.15
   2   4  23    6.72    1.93
   2  -4  23    9.22    2.82
   2   4  23   12.15    2.90
   2  -4  23   10.32    3.41
   2   4  23    9.38    3.31
   2  -4  24  215.92   22.95
   2   4  24  186.11   10.46
   2  -4  24  194.71   11.85
   2   4  24  193.15   11.94
   2  -4  24  207.53   13.42
   2   4  24  198.46   10.23
   2  -4  25   -2.37    3.19
   2  -4  25    1.76    2.01
   2   4  25    5.00    2.04
   2   4  25    3.41    1.30
   2  -4  25    2.06    1.94
   2   4  25    6.27    3.09
   2  -4  26    5.25    3.45
   2   4  26    4.09    2.83
   2   4  26    5.56    3.28
   2  -4  26    6.70    4.10
   2   4  26    3.42    2.09
   2   4  27   61.31    5.70
   2   4  27   63.97    7.19
   2  -4  27   65.33    7.87
   2   4  27   64.98    6.41
   2  -4  27   68.89    7.45
   2   4  28   19.26    4.21
   2   4  28   19.93    3.59
   2   4  28   19.76    3.88
   2  -4  28   24.15    5.28
   2   4  29    5.00    2.62
   2   4  29    4.82    1.67
   2   4  29    6.84    2.21
   2  -4  29    3.18    2.27
   2   4  30  155.10    9.39
   2  -4  30  186.11   11.84
   2   4  30  161.58   10.63
   2   4  31    7.61    2.35
   2  -4  31    7.78    2.66
   2  -4  32   24.65    4.63
   2  -4  33    2.54    2.55
   2  -4  34    6.58    2.74
   2  -4  35    2.27    1.30
   2  -4  36   14.61    2.44
  -2   4 -36   13.37    2.05
   2  -4  37   -0.97    1.13
  -2  -6  36    4.44    1.47
   2   6 -36    7.89    1.76
  -2  -6  35   -1.29    1.31
   2   6 -35   -0.10    1.18
  -2  -6  34    4.44    1.69
  -2  -6  33   96.01    7.15
  -2  -6  32    5.80    2.65
  -2   6  32    3.08    1.93
  -2   6  31   41.46    4.40
  -2  -6  31   47.75    5.75
  -2   6  31   37.52    4.44
  -2   6  30   23.45    3.94
  -2  -6  30   22.34    4.15
  -2   6  30   21.44    3.43
  -2   6  29    4.13    2.01
  -2  -6  29    2.56    2.28
  -2   6  29    2.45    1.45
  -2   6  28    1.32    1.34
  -2   6  28    5.28    1.97
  -2  -6  28    5.57    2.00
  -2   6  27   82.67    6.79
  -2  -6  27   74.73    7.55
  -2   6  27   71.01    6.77
  -2  -6  26   18.99    4.18
  -2   6  26   18.88    3.91
  -2   6  26   21.20    3.72
  -2  -6  26   19.27    4.11
  -2   6  25  134.43    9.46
  -2   6  25  147.32    9.24
  -2  -6  25  131.23   10.48
  -2  -6  25  136.74   10.30
  -2   6  24    1.66    1.63
  -2  -6  24    1.97    4.32
  -2  -6  24    1.56    2.63
  -2  -6  24    0.18    1.62
  -2  -6  24    0.43    1.88
  -2   6  24    1.34    1.64
  -2   6  23  106.17    8.42
  -2  -6  23  111.72   17.11
  -2  -6  23  113.39    8.90
  -2  -6  23  108.11    8.88
  -2   6  23  109.51    7.04
  -2   6  23  119.09    8.33
  -2  -6  23  113.65   16.13
  -2  -6  22   52.43    6.09
  -2   6  22   55.28    5.06
  -2  -6  22   33.78    5.41
  -2  -6  22   53.22   10.61
  -2  -6  22   57.67   11.74
  -2   6  22   53.17    5.60
  -2  -6  21    9.79    5.63
  -2  -6  21   11.04    5.50
  -2  -6  21   11.10    2.93
  -2  -6  21    9.64    2.88
  -2   6  21    9.10    2.34
  -2   6  20    2.92    1.76
  -2   6  20    2.56    1.56
  -2  -6  20    5.09    4.42
  -2  -6  20    2.71    1.85
  -2   6  19  461.93   13.66
  -2  -6  19  486.71   31.62
  -2   6  19  485.34   16.15
  -2   6  18    3.26    3.18
  -2   6  18    1.69    1.53
  -2  -6  18    1.10    3.34
  -2   6  18    1.93    1.22
  -2   6  17   60.18    8.74
  -2  -6  17   46.98   10.05
  -2   6  17   49.00    5.13
  -2  -6  16    0.08    2.40
  -2   6  16    2.67    3.12
  -2  -6  15   26.36    7.28
  -2   6  15   31.54    6.78
   2   6 -14   62.05    9.38
  -2  -6  14   69.18   10.35
  -2   6  14   68.86    8.73
   2   6 -13  108.92   12.06
  -2  -6  13  111.85   12.86
  -2   6  13  115.62   11.29
   2   6 -12  104.50   11.34
  -2  -6  12  106.81   12.04
  -2   6  12  110.71   10.79
   2   6 -11  139.54   12.94
  -2  -6  11  140.51   13.03
  -2   6  11  142.31   11.96
   2   6 -10  204.85   15.09
  -2  -6  10  204.58   15.57
  -2   6  10  196.94   14.74
  -2   6   9   53.39    7.16
   2   6  -9   47.99    7.24
  -2  -6   9   49.04    7.65
   2   6  -8  229.80   15.37
  -2  -6   8  223.81   15.54
  -2   6   8  246.35   15.04
  -2   6   7   33.13    5.63
   2   6  -7   24.39    5.01
   2   6  -6  245.53   15.30
  -2   6   6  241.99   14.63
  -2   6   5    8.97    3.03
   2   6  -5    3.64    2.25
   2  -6  -5    6.35    2.01
   2  -6  -4  578.04   18.61
   2   6  -4  608.60   23.40
  -2  -6   3   19.97    3.10
   2  -6  -3   19.26    3.27
   2   6  -3   22.28    4.79
  -2  -6   2    0.58    0.95
   2  -6  -2    0.66    1.42
   2   6  -2   -0.96    2.67
  -2  -6   1  836.09   17.58
   2  -6  -1  856.96   22.18
   2   6  -1  862.58   26.67
   2  -6   0  172.44   10.57
  -2  -6   0  153.41    7.37
   2   6   0  190.59   12.96
  -2  -6  -1  608.37   12.75
   2  -6   1  627.04   19.43
   2   6   1  631.18   22.17
   2  -6   2 1344.79   29.58
   2   6   2 1396.60   33.22
  -2  -6  -3   66.17    3.78
   2  -6   3   71.41    6.90
   2  -6   4  677.67   22.16
   2  -6   5    2.43    1.47
   2  -6   6    4.68    2.52
  -2   6  -6    5.90    3.13
   2  -6   7  613.88   23.16
  -2   6  -7  633.86   24.76
   2  -6   8    1.81    1.78
  -2   6  -8    1.15    2.36
   2  -6   8    0.86    2.67
  -2   6  -9   91.07    9.63
   2  -6   9   98.40   10.96
   2  -6   9   89.05    9.67
  -2   6 -10  193.61   14.35
   2   6  10  201.57   11.74
   2  -6  10  200.20   16.10
   2  -6  10  192.53   14.90
   2   6  11  555.39   19.32
  -2   6 -11  528.64   24.53
   2  -6  11  533.32   27.00
   2  -6  12    4.30    3.10
  -2   6 -12    3.68    2.11
  -2   6 -13  118.91   12.08
   2  -6  13  125.71   14.18
  -2   6 -14   59.58    8.71
   2  -6  14   62.25   10.08
  -2   6 -15   87.57   10.99
   2  -6  15   83.14   11.99
   2  -6  16  332.76   24.73
  -2   6 -16  321.63   21.13
   2   6  16  349.35   13.23
   2  -6  17   15.31    3.25
   2  -6  17   16.74    6.30
   2   6  17   22.66    3.96
   2  -6  18    3.09    2.18
   2   6  18    1.35    1.70
   2  -6  18    1.28    1.43
   2  -6  19   31.61    5.82
   2  -6  19   32.11    5.50
   2   6  19   28.44    5.52
   2  -6  19   20.35    4.37
   2  -6  19   25.44    9.24
   2  -6  20   -0.58    1.79
   2   6  20    1.26    2.10
   2   6  20    2.02    1.20
   2  -6  20    2.57    1.92
   2  -6  20    2.82    3.55
   2   6  21  200.50   10.01
   2   6  21  199.02   11.20
   2  -6  21  213.47   12.09
   2  -6  21  205.51   10.38
   2  -6  21  198.13   21.65
   2  -6  21  192.76   19.52
   2  -6  22   17.88    3.66
   2  -6  22   15.88    4.17
   2   6  22   19.43    3.11
   2   6  22   23.29    4.28
   2  -6  22   17.20    7.14
   2   6  23    0.09    1.58
   2  -6  23   -0.95    1.92
   2   6  24    7.02    2.67
   2  -6  24   16.03    5.24
   2   6  25   12.74    2.83
   2  -6  25   10.79    3.01
   2  -6  26   36.22    5.99
   2   6  26   32.74    4.60
   2  -6  27   51.78    6.20
   2   6  27   53.28    5.37
   2  -6  28   65.97    6.78
   2   6  28   65.62    5.66
   2   6  29    1.17    1.23
   2  -6  29    0.29    1.58
   2   6  30   17.04    2.54
   2  -6  30   18.43    3.54
   2  -6  31   23.75    3.10
   2  -6  31   26.87    4.27
   2  -6  32    9.45    2.49
  -2   6 -33   77.13    5.81
   2  -6  33   72.03    5.82
  -2   6 -34    2.73    1.41
   2  -6  34    3.22    1.67
  -2   6 -35   59.83    3.98
   2  -6  35   64.07    5.18
   2   8 -34   10.71    2.06
  -2  -8  33   22.75    2.82
   2   8 -33   25.54    3.26
  -2  -8  32    4.25    1.82
   2   8 -32    2.62    1.69
   2   8 -31    0.76    1.81
  -2   8  31    2.37    1.30
  -2  -8  31    2.18    1.88
   2   8 -30   66.93    7.12
  -2   8  30   85.62    5.80
  -2  -8  30   78.66    6.42
   2   8 -29    7.15    3.49
  -2   8  29    7.49    2.27
  -2  -8  29    8.71    2.32
  -2   8  28   93.99    6.65
  -2  -8  28   77.52    6.92
  -2  -8  27   25.01    3.99
  -2   8  27   25.11    3.75
  -2  -8  26    1.55    1.59
  -2   8  26   -1.23    1.71
  -2  -8  25    0.51    2.03
  -2   8  25    0.43    1.81
  -2   8  24    1.13    1.21
  -2   8  24    0.64    1.56
  -2  -8  24   -0.25    1.56
  -2  -8  23   48.40    5.86
  -2   8  23   51.82    5.49
  -2   8  23   51.23    5.00
  -2  -8  22   97.44   16.13
  -2  -8  22   96.80    7.83
  -2   8  22  106.50    6.91
  -2  -8  21   24.11    4.18
  -2  -8  21   29.10    8.80
  -2   8  21   27.31    3.58
  -2   8  21   23.41    4.20
  -2   8  20   32.09    4.14
  -2  -8  20   33.20    9.28
  -2   8  20   30.40    4.38
  -2   8  19    9.02    2.53
  -2  -8  19    9.74    4.35
  -2   8  19    9.92    2.84
  -2  -8  18   -0.07    4.12
  -2   8  18    1.71    3.95
  -2   8  18    1.86    1.73
  -2   8  18    1.02    1.57
  -2   8  17   34.57    4.80
  -2   8  17   36.48    4.99
  -2  -8  17   37.32    9.94
  -2   8  16   27.97    4.07
  -2  -8  16   27.59    7.66
  -2   8  16   26.68    3.88
   2   8 -15   81.48   12.85
  -2   8  15   77.01    6.35
  -2   8  15   78.45    6.24
  -2  -8  15   78.25   12.45
  -2   8  14   17.47    3.26
   2   8 -14   18.12    5.84
  -2  -8  14   15.08    5.60
  -2   8  13    4.90    1.93
  -2  -8  13   -1.74    3.91
   2   8 -13   -0.01    2.24
  -2  -8  12  123.17   14.19
   2   8 -12  126.63   14.87
  -2  -8  11  178.03   16.48
   2   8 -11  164.71   16.24
  -2  -8  10  375.11   24.27
   2   8 -10  380.06   24.76
  -2  -8   9   16.31    4.97
   2   8  -9   14.98    5.21
  -2  -8   8   23.69    5.62
   2   8  -8   20.76    5.76
   2   8  -7   46.15    8.25
   2   8  -6   70.18   10.68
   2   8  -5    3.38    2.29
   2   8  -4 1047.06   36.95
   2   8  -3   23.98    6.09
   2   8  -2  277.47   18.57
   2  -8  -2  275.55   13.92
   2   8  -1   27.73    5.95
   2  -8  -1   29.40    5.16
   2   8   0  598.29   27.27
   2  -8   0  597.50   21.22
   2   8   1  194.72   15.17
   2  -8   1  195.36   12.31
   2   8   2  395.64   21.86
   2  -8   2  397.07   18.06
  -2   8  -3   13.05    7.07
   2   8   3   15.43    6.17
   2  -8   3   13.59    3.67
   2   8   4 1776.11   46.60
  -2   8  -4 1891.28   49.83
   2  -8   4 1799.79   41.20
  -2   8  -5   23.52    5.66
   2   8   5   20.77    5.00
   2  -8   5   20.45    4.66
   2   8   6   73.98   10.64
  -2   8  -6   75.45   10.33
   2  -8   6   66.47    8.78
   2   8   7  243.69   16.75
  -2   8  -7  248.06   18.85
   2  -8   7  244.55   16.70
   2   8   8   12.89    8.31
   2  -8   8   10.64    6.91
   2  -8   8    5.89    3.61
  -2   8  -8    8.48    7.20
   2   8   9   30.18    7.32
  -2   8  -9   24.38    7.89
   2  -8   9   26.18    8.03
   2  -8  10  351.22   24.14
  -2   8 -10  346.70   23.46
   2   8  10  372.34   19.99
   2  -8  11  177.19   18.46
  -2   8 -11  185.47   17.50
  -2   8 -11  170.27   10.18
   2  -8  12  284.93   22.78
  -2   8 -12  301.19   12.91
   2   8  12  281.86   11.47
  -2   8 -12  257.61   20.61
   2   8  13  120.01    7.72
  -2   8 -13  111.17   14.08
   2  -8  13  116.84   14.69
   2   8  13  109.42    7.03
   2  -8  14   24.07    6.91
   2   8  14   28.44    3.80
   2   8  14   26.83    3.86
  -2   8 -14   24.74    6.53
   2  -8  15   29.26    8.05
   2   8  15   26.19    3.92
   2   8  15   25.47    3.68
  -2   8 -15   25.34    6.89
   2  -8  16    0.47    2.66
   2   8  16    1.78    1.99
   2   8  16    4.91    2.83
  -2   8 -16   -0.21    2.62
   2  -8  17   74.39   13.52
   2   8  17   80.25    7.18
   2  -8  18    1.12    3.59
   2   8  18    2.45    2.08
   2  -8  19   14.24    5.84
   2   8  19   18.13    3.86
   2  -8  20    3.19    3.73
   2   8  20    4.31    2.51
   2  -8  20    4.45    1.88
   2  -8  21   23.30    3.88
   2  -8  21   23.84    4.12
   2  -8  21   31.25    9.85
   2   8  21   20.99    3.89
   2   8  21   19.89    3.44
   2  -8  22    6.90    3.11
   2   8  22    1.92    1.83
   2   8  22    1.95    1.52
   2  -8  23   14.60    2.91
   2   8  23   17.78    3.31
   2  -8  23   23.91    3.79
   2  -8  24   74.83    6.09
   2   8  24   71.97    6.10
   2  -8  24   78.54    7.29
   2  -8  25   -0.87    1.44
   2   8  25   -1.27    1.30
   2   8  26   24.13    3.31
   2  -8  26   22.17    3.67
  -2   8 -26   26.15    4.68
   2   8  27   24.24    3.21
   2  -8  27   24.42    4.03
  -2   8 -27   25.51    4.19
   2  -8  28   24.33    3.91
  -2   8 -28   29.34    4.52
   2  -8  29   21.70    3.38
  -2   8 -29   17.03    3.46
  -2   8 -30  133.66    8.35
   2  -8  30  119.07    7.45
   2  -8  31    2.41    1.22
   2  -8  31    2.24    1.35
  -2   8 -31    3.21    1.55
   2  -8  32   38.33    3.67
  -2   8 -32   42.03    4.02
   2  -8  32   43.56    4.60
  -2   8 -33   -1.06    1.18
   2  10 -32    7.44    1.71
   2  10 -31   28.48    3.20
   2  10 -30   10.75    2.38
   2  10 -29   -0.38    1.34
   2  10 -28    3.74    2.11
  -2  10  28    5.14    1.70
   2  10 -27    9.90    3.39
  -2  10  27   11.29    2.17
   2  10 -26   67.60   13.12
  -2  10  26    8.25    2.22
   2  10 -25   91.19    9.13
  -2  10  25  129.90    7.84
   2  10 -24    2.14    2.20
  -2  10  24    6.12    1.90
  -2  10  24    4.95    2.07
   2  10 -23   12.83    3.79
  -2  10  23   10.44    2.17
  -2  10  23   12.74    3.14
   2  10 -22  115.23    9.17
  -2  10  22  116.15    7.19
   2  10 -21    3.58    3.47
  -2  10  21    1.89    1.75
  -2  10  20   24.90    3.42
   2  10 -20   27.97    4.57
  -2  10  20   23.58    3.58
  -2  10  19   96.23    6.69
  -2  10  19   97.07    7.36
   2  10 -19   99.60    8.60
  -2  10  18    1.56    1.42
  -2  10  18    3.45    1.71
  -2  10  18    1.76    2.25
  -2 -10  17  117.13   16.70
   2  10 -17  131.22    9.68
  -2  10  17  129.41    8.29
  -2  10  17  129.07    8.88
  -2 -10  16   10.12    4.50
   2  10 -16   12.57    3.23
  -2  10  16   12.69    2.99
  -2  10  16   14.58    3.07
  -2 -10  15   39.31   11.53
  -2  10  15   36.91    6.02
  -2  10  15   37.94    5.67
   2  10 -15   39.17    7.25
  -2  10  14    7.32    2.98
   2  10 -14    3.74    3.55
  -2 -10  14    3.22    3.01
   2  10 -14    3.78    1.60
   2  10 -14    1.14    1.98
  -2  10  14    7.11    3.27
  -2 -10  13   49.64   10.45
   2  10 -13   51.17   10.88
   2  10 -13   56.07    5.88
  -2  10  13   54.43    5.82
   2  10 -13   53.95    5.83
  -2 -10  12   52.46   10.61
  -2  10  12   55.95    5.61
   2  10 -12   56.95   11.54
   2  10 -12   56.69    6.32
   2  10 -12   51.45    5.42
  -2  10  11    4.95    2.01
  -2 -10  11    3.17    2.63
   2  10 -11    0.95    2.86
  -2  10  11    7.64    4.22
   2  10 -11    3.64    2.22
   2  10 -11    4.19    1.75
  -2  10  10   43.92    5.10
   2  10 -10   46.25    5.33
   2  10 -10   43.92    9.70
   2  10 -10   48.61    5.33
  -2  10  10   45.31    9.05
  -2 -10  10   41.20    9.59
  -2  10   9   28.56    6.96
   2  10  -9   32.80    4.50
   2  10  -9   31.03    7.52
   2  10  -9   31.73    4.51
  -2 -10   9   28.19    6.88
  -2  10   9   31.98    4.16
  -2  10   8   29.06    3.77
   2  10  -8   27.40    3.80
   2  10  -8   25.63    6.82
  -2 -10   8   29.68    7.14
   2  10  -8   27.48    3.99
   2  10  -7  235.62   11.43
  -2 -10   7  231.97   20.94
   2  10  -7  225.34   10.87
  -2  10   7  235.89   11.01
  -2  10   7  246.79   20.54
   2  10  -7  236.08   21.31
  -2  10   6  154.61   17.22
   2  10  -6  156.99   18.08
   2  10  -6  161.08    9.76
   2  10  -6  182.05    9.70
  -2  10   6  135.03    9.15
  -2  10   5   24.39    6.79
   2  10  -5   20.74    6.08
   2  10  -5   25.33    3.75
  -2  10   5   22.55    3.84
   2  10  -5   20.28    3.99
   2  10  -4  166.96   17.49
  -2  10   4  170.02   17.44
   2  10  -4  165.21    9.18
   2  10  -4  166.43    9.23
  -2  10   4  152.64    8.93
   2  10  -3    8.82    5.89
   2  10  -3    0.65    2.11
   2  10  -3    3.17    4.20
  -2  10   3    0.85    2.56
  -2  10   3   -1.86    2.14
  -2  10   2  458.29   28.47
   2  10  -2  450.79   28.31
  -2  10   2  451.97   15.13
   2  10  -2  441.69   15.29
   2  10  -1  266.56   21.62
  -2  10   1  287.66   22.71
   2  10  -1  281.00   11.99
  -2  10   1  294.81   12.85
  -2  10   0    1.58    4.02
   2  10   0    2.35    3.21
  -2  10   0    2.55    3.96
   2  10   0   -0.21    2.94
  -2  10  -1  403.84   27.17
   2  10   1  394.07   26.11
   2  10   1  389.33   13.91
  -2  10  -1  405.17   14.36
  -2  10  -2   70.99   12.00
   2  10   2   74.29   11.52
  -2  10  -2   79.99    7.50
   2  10   2   64.96    5.91
  -2  10  -3   79.85   12.26
   2  10   3   88.03   12.02
   2  10   3   82.79    7.16
  -2  10  -3   91.73    8.38
  -2  10  -4  966.01   22.78
   2  10   4  983.02   40.45
  -2  10  -4  989.78   42.85
   2  10   4  905.14   21.16
  -2  10  -5   17.10    5.90
  -2  10  -5   24.77    8.47
   2  10   5   25.31   10.13
   2  10   5   13.15    4.48
  -2  10  -6   16.33    5.81
   2  10   6   19.25    5.94
  -2  10  -6   21.01    3.82
   2  10   6   17.67    2.90
   2  10   6   16.75    3.08
   2  10   7  149.21    8.75
  -2  10  -7  156.36   18.04
   2  10   7  160.86   16.46
   2 -10   7  141.85   17.18
  -2  10  -7  153.83    9.78
   2  10   7  151.99    8.82
   2  10   8  114.78    7.57
   2  10   8  115.37   13.74
  -2  10  -8   99.66   14.66
   2 -10   8  102.15   14.25
   2  10   8  105.76    7.31
  -2  10  -8  107.96    8.24
   2  10   9   84.10    6.36
  -2  10  -9   76.90   12.48
   2  10   9   76.64   10.60
   2 -10   9   82.72   13.21
  -2  10  -9   87.26    7.37
   2  10   9   82.62    6.42
   2  10  10   22.34    4.61
  -2  10 -10   18.79    3.33
  -2  10 -10   21.66    6.55
   2 -10  10   22.62    7.44
   2  10  10   20.14    3.32
   2  10  11   52.44    5.74
  -2  10 -11   42.35   10.96
   2 -10  11   40.50   10.55
  -2  10 -11   47.93    6.09
   2  10  11   46.25    5.49
  -2  10 -12   14.74    3.37
   2  10  12   15.02    2.96
  -2  10 -12   11.73    3.96
   2  10  12   13.65    3.04
   2 -10  12   10.19    5.94
   2  10  13   40.28    4.96
  -2  10 -13   39.79    5.40
  -2  10 -13   40.98    9.66
   2  10  13   39.68    4.96
   2 -10  13   41.32   10.74
   2  10  14   65.31    6.01
   2  10  14   72.68    6.20
  -2  10 -14   67.23    6.63
  -2  10 -14   56.18   11.45
   2 -10  14   63.38   12.54
   2  10  15  198.53   10.28
  -2  10 -15  196.03   11.81
   2 -10  15  202.80   22.04
  -2  10 -15  179.45   20.31
   2  10  15  194.13   10.55
   2 -10  16   -2.89    4.78
  -2  10 -16   -0.32    4.49
   2  10  16   -0.75    2.13
   2  10  16    1.22    1.39
  -2  10 -16    1.25    2.16
  -2  10 -17   10.57    3.60
   2  10  17    8.30    2.38
   2  10  17    7.73    1.87
  -2  10 -18   21.90    4.54
   2  10  18   19.63    3.64
  -2  10 -19   23.85    5.17
   2  10  19   22.73    3.96
  -2  10 -20   -2.07    2.62
   2  10  20    0.98    2.19
   2  10  21   69.87    5.74
   2  10  21   72.29    6.40
  -2  10 -21   72.91    7.35
   2 -10  21   77.31    6.78
  -2  10 -22   25.16    4.36
   2 -10  22   22.99    3.56
   2  10  22   22.21    3.28
   2  10  23   42.12    4.23
  -2  10 -23   46.72    6.05
   2 -10  23   42.40    4.49
  -2  10 -24    4.62    2.33
   2 -10  24    2.66    1.18
  -2  10 -25   -0.09    2.17
  -2  10 -26    2.83    3.11
  -2  10 -27   23.35    3.77
  -2  10 -28   19.97    3.24
  -2  10 -29   32.20    3.82
  -2  10 -30   -1.35    1.30
   2 -10  30   -0.02    1.01
   2 -10  31   29.82    2.95
  -2  10 -31   34.31    3.13
   2  12 -29   -0.54    1.17
   2  12 -28   33.80    3.30
   2  12 -27   -0.24    1.18
   2  12 -26    1.23    1.16
   2  12 -25   80.14    5.98
  -2  12  24   26.11    3.12
   2  12 -24   20.97    3.29
  -2  12  23    5.73    1.89
   2  12 -23    3.63    1.80
   2  12 -22   57.21    6.04
  -2  12  22   63.00    5.26
  -2  12  22   64.26    4.63
   2  12 -21   14.21    3.46
  -2 -12  21   10.95    2.28
  -2  12  21   16.18    2.47
   2  12 -20   69.37    6.62
  -2  12  20   73.32    5.43
   2  12 -19   61.83    6.48
  -2  12  19   68.16    5.38
   2  12 -18   81.86    7.66
  -2  12  18   90.18    6.38
  -2  12  17   95.45    7.54
   2  12 -17   97.31    8.31
  -2  12  16   56.75    5.92
   2  12 -16   57.55    6.49
  -2  12  15   36.76    4.63
   2  12 -15   39.02    5.37
  -2  12  14    8.37    2.29
   2  12 -14    7.82    2.77
  -2  12  13   62.91    6.29
   2  12 -13   60.17    6.82
  -2  12  12    3.23    1.70
   2  12 -12    2.58    2.26
   2  12 -11  271.69   13.28
  -2  12  11  266.70   12.62
   2  12 -10   39.51   10.28
  -2 -12  10   25.84    7.41
   2  12 -10   32.70    5.54
  -2  12  10   36.62    4.94
   2  12  -9   85.98   14.56
   2  12  -9   97.95    8.18
  -2  12   9   88.88    7.40
  -2 -12   9   76.71   13.33
  -2 -12   8   36.20    9.47
   2  12  -8   37.19    5.62
   2  12  -8   36.43    9.65
  -2  12   8   27.54    8.49
  -2  12   8   35.80    5.06
  -2 -12   7  115.98   16.56
   2  12  -7  123.28    9.01
  -2  12   7  129.54    8.63
  -2  12   7  107.14   15.21
   2  12  -7  117.58   17.69
  -2  12   6    2.85    2.60
   2  12  -6    6.20    3.23
  -2  12   6    4.80    4.92
   2  12  -6    3.71    3.61
  -2 -12   6   -2.77    4.01
  -2  12   5   10.39    3.01
  -2 -12   5    6.54    5.69
  -2  12   5    5.79    2.42
   2  12  -5   12.99    6.31
   2  12  -5   15.13    4.37
   2  12  -4  107.81    8.63
  -2  12   4  120.48    8.72
   2  12  -4  111.11   16.90
  -2  12   4   99.61   15.24
  -2 -12   4  102.15   15.60
   2  12  -3  162.70   10.09
  -2  12   3  165.85   10.41
   2  12  -3  158.79   19.51
  -2  12   3  158.92   18.94
   2  12  -2   55.36   11.29
  -2  12   2   49.85   10.58
   2  12  -2   60.28    6.47
  -2  12   2   74.65    7.32
   2  12  -1   12.38    3.99
  -2  12   1   14.07    3.80
  -2  12   1   10.02    7.06
   2  12  -1   13.55    7.80
  -2  12   0   33.26    5.15
   2  12   0   30.76    5.53
   2  12   0   24.02    7.69
  -2  12   0   27.99    8.30
   2  12   1  106.90    7.89
  -2  12  -1  112.54    8.36
  -2  12  -1  104.39   15.82
   2  12   1  102.77   15.50
   2  12   2    4.61    3.03
  -2  12  -2   -2.05    2.58
   2  12   2    0.67    3.93
   2  12   3   63.81   12.05
  -2  12  -3   70.28   12.88
   2  12   3   69.91    6.43
  -2  12  -3   75.45    7.09
  -2  12  -4   43.67   11.23
   2  12   4   42.27   11.25
   2  12   4   35.84    5.44
  -2  12  -4   41.42    6.54
   2  12   4   33.44    4.82
  -2  12  -5    4.54    3.87
   2  12   5    1.91    1.87
   2 -12   5    3.44    4.61
  -2  12  -5    2.93    4.49
   2  12   5    1.04    4.52
   2  12   5    3.15    2.56
   2  12   6   38.56    4.73
  -2  12  -6   40.32    5.84
   2  12   6   38.29    4.51
   2 -12   6   31.06    7.54
  -2  12  -6   31.77    7.65
   2  12   6   38.34    9.77
   2 -12   7  286.21   26.15
   2  12   7  286.45   12.37
  -2  12  -7  309.50   27.81
   2  12   7  294.27   12.59
  -2  12  -7  312.20   14.26
   2  12   8    7.29    1.85
   2 -12   8   -0.13    4.66
   2  12   8   13.05    2.94
  -2  12  -8   16.52    5.26
  -2  12  -8    5.22    2.94
   2  12   9   26.97    4.00
   2 -12   9   22.17    7.28
  -2  12  -9   23.21    8.95
  -2  12  -9   31.93    5.05
   2  12   9   32.83    4.54
  -2  12 -10    1.93    2.82
   2  12  10    2.86    1.92
   2  12  11  117.03    8.44
  -2  12 -11  125.10    9.65
   2  12  11  121.50    8.52
   2  12  12   -0.05    1.49
   2  12  12    0.62    1.83
  -2  12 -12    0.12    2.32
   2  12  13    6.85    2.26
   2  12  13    5.26    2.02
  -2  12 -13    3.52    2.15
   2  12  14   46.36    4.89
   2  12  14   46.43    5.11
  -2  12 -14   39.96    5.65
   2  12  15    2.64    1.91
  -2  12 -15    1.45    2.36
   2  12  15    4.97    2.20
   2  12  16   35.95    4.01
  -2  12 -16   34.78    4.97
   2  12  16   35.67    4.69
  -2  12 -17  127.54    9.51
   2  12  17  126.55    8.03
  -2  12 -18   11.34    2.36
   2  12  18   11.84    2.62
  -2  12 -19   22.93    4.24
   2  12  19    9.51    2.58
   2 -12  20    0.09    1.57
  -2  12 -20    1.71    1.88
   2  12  20    0.40    1.10
  -2  12 -21    0.31    1.84
   2 -12  21    4.04    1.91
   2 -12  22   33.55    3.78
  -2  12 -22   24.21    4.43
   2 -12  23   13.43    2.53
  -2  12 -23    6.82    2.20
  -2  12 -24   24.64    3.72
  -2  12 -25    3.63    1.64
  -2  12 -26    7.01    1.88
  -2  12 -27    3.29    1.43
   2 -12  28    9.77    1.94
  -2  12 -28    9.38    1.71
   2  14 -24   -0.33    0.83
   2  14 -23   11.18    1.92
   2  14 -22   52.54    4.27
   2  14 -21   81.74    5.51
   2  14 -20   13.04    2.48
   2  14 -19   36.60    4.08
  -2 -14  19   34.16    3.69
  -2  14  18   12.74    2.20
   2  14 -18    9.96    2.30
  -2  14  17    1.14    1.06
   2  14 -17    1.95    1.54
  -2  14  16   21.65    2.95
   2  14 -16   23.45    3.82
  -2  14  15    0.19    1.24
   2  14 -15    1.43    2.09
  -2  14  14    3.89    1.36
   2  14 -14    0.22    1.75
  -2  14  13   18.61    3.28
   2  14 -13   14.60    3.24
  -2  14  12  186.63    9.54
   2  14 -12  167.26    9.91
   2  14 -11   32.96    4.66
  -2  14  11   33.92    4.21
   2  14 -10    7.10    2.27
  -2  14  10    9.25    2.74
   2  14  -9   -0.78    2.59
  -2  14   9   -1.11    1.55
  -2  14   8  128.68    8.27
   2  14  -8  127.53    8.47
   2  14  -7   40.19    6.26
  -2  14   7   41.49    5.00
  -2  14   6  142.77    9.20
   2  14  -6  158.23    9.95
  -2  14   5  168.94   10.04
   2  14  -5  175.48   10.24
  -2  14   4   67.04    7.28
   2  14  -4   54.12    6.56
  -2  14   3   33.05    5.06
   2  14  -3   29.79    4.61
  -2  14   2   36.67    5.77
   2  14  -2   41.63    5.89
   2  14  -1  127.54    8.69
  -2  14   1  136.87    9.56
  -2  14   0   98.53    8.23
   2  14   0   65.09    7.01
   2  14   1   97.47    8.24
  -2  14  -1  104.20    8.71
   2  14   2  143.09    9.11
  -2  14  -2  161.54   10.27
   2  14   3   70.46    6.39
  -2  14  -3   81.66    7.82
   2  14   4   47.96    5.17
  -2  14  -4   48.68    5.98
   2  14   5   32.46    4.78
  -2  14  -5   31.38    5.61
   2  14   6   49.54    5.02
  -2  14  -6   41.19    5.11
  -2  14  -7    6.16    3.78
   2  14   7    5.90    2.46
  -2  14  -8   -0.58    2.01
   2  14   8   -3.31    1.96
  -2  14  -9   16.79    3.53
   2  14   9   18.44    3.13
  -2  14 -10    0.52    1.63
   2  14  10   -0.61    1.24
   2  14  11    3.61    1.87
  -2  14 -11    2.57    2.21
   2  14  12    0.81    1.43
  -2  14 -12    3.55    2.15
   2  14  13   11.84    2.17
  -2  14 -13    5.85    1.66
  -2  14 -14    6.64    2.24
  -2  14 -15   14.93    3.35
  -2  14 -16    1.61    1.63
  -2  14 -17    0.32    1.43
   2 -14  18   -1.34    1.55
  -2  14 -18   -0.65    1.72
   2 -14  19   19.55    3.01
  -2  14 -19   20.80    3.31
   2 -14  20   -1.09    1.21
  -2  14 -20    2.09    1.49
  -2  14 -21    9.51    2.23
  -2  14 -22   -1.28    0.95
  -2  14 -23   56.73    3.87
   2 -14  23   46.42    3.79
   2  16 -16   -1.13    0.84
   2  16 -15   21.44    2.42
   2  16 -14   26.96    2.92
  -2  16  14   25.72    2.44
   2  16 -13    0.47    1.18
  -2  16  13   -0.25    0.84
   2  16 -12    2.69    1.38
  -2  16  12   15.38    3.34
   2  16 -11   29.26    3.26
  -2  16  11   27.07    2.92
   2  16 -10    6.42    1.74
  -2  16  10    9.74    1.97
   2  16  -9   76.14    5.22
  -2  16   9   86.41    5.32
   2  16  -8   72.18    5.49
  -2  16   8   80.62    5.40
   2  16  -7   81.88    5.83
  -2  16   7   86.14    5.69
   2  16  -6   30.81    3.91
  -2  16   6   40.05    4.44
  -2  16   5   13.24    2.87
   2  16  -5    9.70    2.93
   2  16  -4   58.86    4.80
  -2  16   4   57.12    4.88
  -2  16   3   28.30    3.86
   2  16  -3   26.95    4.38
   2  16  -2   94.80    6.23
  -2  16   2   92.55    6.38
   2  16  -1   67.08    5.40
  -2  16   1   77.06    6.05
   2  16   0   30.75    3.98
  -2  16   0   36.54    4.63
  -2  16  -1   97.80    7.12
   2  16   1  104.94    6.50
  -2  16  -2  239.13   10.18
   2  16   2  223.73    9.26
  -2  16  -3  112.31    7.51
   2  16   3   69.95    5.44
  -2  16  -4   98.48    6.51
   2  16   4  102.33    6.06
  -2  16  -5   22.65    3.94
  -2  16  -6   49.10    4.54
  -2  16  -7   21.81    4.22
  -2  16  -8   81.74    6.23
  -2  16  -9   37.71    4.51
  -2  16 -10  101.91    6.26
  -2  16 -11   47.70    4.53
  -2  16 -12   53.21    4.26
  -2  16 -13    3.45    1.39
  -2  16 -14   -0.37    1.20
   2 -16  15    4.32    1.19
  -2  16 -15    7.84    1.65
  -2  16 -16    4.89    1.18
  -2  16 -17   66.18    3.87
  -3   1  38    3.28    1.40
  -3  -1  38    1.77    1.66
  -3  -1  37  107.78    6.61
  -3   1  37   90.85    6.41
  -3   1  36    1.15    1.36
  -3  -1  36    1.53    1.73
  -3   1  35   36.42    4.60
  -3  -1  35   16.40    5.26
  -3   1  35   21.00    5.26
  -3  -1  35   39.48    4.95
  -3   1  34    2.16    1.92
  -3  -1  34    1.44    2.52
  -3   1  34    4.65    2.19
  -3  -1  34    2.83    2.42
  -3  -1  33    0.08    2.16
  -3   1  33    1.90    3.15
  -3   1  33    1.34    2.02
  -3  -1  33    3.57    3.27
  -3  -1  32   33.25    5.73
  -3   1  32   34.44    5.52
  -3   1  32   27.02    4.48
  -3  -1  32   33.72    5.17
  -3  -1  31  119.77   10.50
  -3   1  31  117.67   10.31
  -3   1  31  113.59    8.95
  -3  -1  31  115.74    9.47
  -3  -1  30    5.05    2.58
  -3   1  30    9.76    4.07
  -3   1  30    2.02    2.14
  -3  -1  30    4.18    3.21
  -3   1  30   10.47    3.98
  -3   1  29   58.18    7.40
  -3  -1  29   58.96    7.50
  -3   1  29   74.15    6.99
  -3   1  29   63.00    6.73
  -3  -1  29   62.49    6.97
  -3  -1  28   99.38   12.22
  -3   1  28   44.39    5.67
  -3  -1  28   38.13    6.39
  -3   1  28   87.84   12.00
  -3   1  28   35.68    5.39
  -3   1  27    5.52    2.79
  -3   1  27    6.61    3.42
  -3  -1  27    6.24    2.77
  -3  -1  27    5.97    2.71
  -3   1  27    5.45    2.35
  -3  -1  26   14.95    3.34
  -3   1  26   14.00    3.21
  -3   1  26   17.08    3.58
  -3  -1  26   16.44    3.52
  -3   1  26   17.49    3.90
  -3  -1  26   15.10    3.98
  -3   1  25   14.99    3.18
  -3  -1  25   20.39    4.15
  -3  -1  25   14.64    3.11
  -3  -1  25   14.17    5.22
  -3   1  25   18.49    3.87
  -3   1  25   13.64    3.40
  -3  -1  25   16.74    3.80
  -3   1  24   78.26    6.76
  -3  -1  24   76.70    6.61
  -3  -1  24   75.16   11.55
  -3   1  24   75.21    7.03
  -3  -1  24   72.90    7.66
  -3   1  24   78.38    7.69
  -3  -1  23   -0.59    1.85
  -3   1  23   -0.56    1.94
  -3  -1  23    1.96    3.07
  -3  -1  23    1.98    2.62
  -3   1  23    0.23    1.54
  -3  -1  23    1.83    2.14
  -3   1  22    6.11    2.87
  -3   1  22    3.23    1.66
  -3  -1  22    5.78    4.05
  -3  -1  22    5.59    4.07
  -3  -1  22    3.96    1.86
  -3  -1  22    7.77    2.60
  -3  -1  21  147.00   14.89
  -3   1  21  151.72    9.86
  -3  -1  21  150.82    9.94
  -3   1  21  144.37    8.21
  -3  -1  21  141.89    8.35
  -3  -1  21  148.45   16.59
  -3  -1  20  121.20   12.97
  -3  -1  20  124.04   14.92
  -3   1  19   49.28    8.02
  -3  -1  19   54.21    8.80
  -3  -1  19   51.82    9.19
  -3  -1  18   27.13    6.69
  -3   1  18   23.05    5.39
  -3  -1  18   22.93    5.45
  -3   1  17   96.32   10.85
  -3  -1  17   99.14   11.11
  -3  -1  17  103.62   12.49
  -3  -1  16    4.93    3.98
  -3   1  16    6.84    3.36
  -3  -1  16    6.55    3.92
  -3  -1  15  305.00   17.90
  -3   1  15  321.75   17.58
  -3  -1  15  325.49   19.36
  -3  -1  14  364.80   18.84
  -3   1  14  369.29   18.40
  -3  -1  14  371.12   19.65
  -3   1  14  379.66   20.30
  -3  -1  13  145.59   11.54
  -3   1  13  145.08   11.07
  -3   1  13  155.16   11.78
  -3  -1  13  132.65   11.05
  -3   1  12    1.31    2.13
  -3   1  12   -3.12    3.36
  -3  -1  12   -0.40    3.02
  -3  -1  12   -2.03    2.54
  -3   1  11   87.20    8.19
  -3  -1  11   90.08    8.72
  -3   1  11   89.38    8.57
  -3  -1  11   87.57    8.43
  -3   1  10  264.43   13.28
  -3   1  10  272.31   14.03
  -3  -1  10  260.86   13.43
  -3  -1   9   39.31    5.02
  -3   1   9   39.14    5.06
  -3   1   9   44.30    5.35
  -3   1   8  523.63   17.03
  -3  -1   8  506.26   16.63
  -3   1   7    3.94    2.33
  -3  -1   7    8.17    3.01
  -3   1   6  585.98   16.09
  -3  -1   6  576.43   15.27
  -3   1   5 1270.71   21.69
  -3  -1   5 1252.93   20.30
  -3   1   4   47.21    4.09
  -3  -1   4   46.20    3.63
  -3  -1   3 1554.62   17.64
   3  -1  -3 1624.36   19.92
  -3  -1   2  188.84    5.08
   3  -1  -2  201.11    6.80
   3   1  -1   77.03    4.16
   3  -1  -1   74.97    4.20
   3  -1   0  543.03   11.03
   3  -1   0  538.45   10.64
   3   1   0  517.60    9.53
  -3   1  -1  330.16    7.05
   3   1   1  327.61    6.95
   3  -1   1  321.78    8.72
   3   1   1  309.48    5.21
   3   1   2  144.81    4.27
   3  -1   2  148.19    6.31
  -3   1  -2  152.78    4.63
   3   1   3   68.66    3.51
   3  -1   3   67.90    4.66
   3  -1   3   70.34    4.64
   3   1   3   70.08    4.33
   3  -1   4  270.71    9.71
   3   1   4  273.09    9.00
   3  -1   4  266.57    9.64
   3  -1   5   24.81    3.59
   3   1   5   19.96    1.54
   3   1   5   19.61    2.92
   3  -1   5   21.62    3.17
  -3   1  -6 1835.62   19.22
   3   1   6 1828.33   28.05
   3  -1   6 1791.07   28.97
   3  -1   6 1843.96   28.59
   3   1   7   57.86    2.91
  -3   1  -7   61.06    3.67
   3   1   7   57.23    5.50
   3  -1   7   59.16    5.76
   3  -1   7   57.70    5.79
   3   1   8  166.67    5.23
  -3   1  -8  175.00    6.33
   3   1   8  174.44   10.25
   3  -1   8  173.48   10.60
   3  -1   8  172.30   10.11
   3   1   9  230.62    6.63
   3   1   9  246.06   12.77
   3  -1   9  238.05   12.84
  -3   1  -9  239.55    7.59
   3   1  10   43.80    6.81
   3  -1  10   47.02    6.84
   3   1  10   38.34    3.11
   3   1  11   33.27    2.84
   3   1  11   36.84    5.56
   3  -1  11   36.38    5.85
   3   1  12  491.97   11.27
   3  -1  12  542.91   18.93
   3  -1  12  540.05   22.17
   3   1  12  547.26   22.02
   3   1  13   58.18    4.00
   3   1  13   59.96    7.86
   3  -1  13   62.15    8.03
   3  -1  13   59.64    6.82
   3   1  14  408.21   21.15
   3  -1  14  405.22   21.35
   3  -1  14  397.12   17.57
   3   1  15  584.67   26.64
   3  -1  15  600.77   26.90
   3  -1  15  590.98   21.79
   3   1  16  131.36   13.73
   3  -1  16  132.27   14.17
   3  -1  16  126.65   11.09
   3  -1  17   59.16    9.16
   3   1  17   60.28    9.29
   3  -1  17   61.94    7.59
   3  -1  18  875.04   37.05
   3  -1  18  849.00   29.18
   3  -1  19   32.39    7.60
   3  -1  20  510.54   18.65
   3  -1  20  503.85   29.97
   3  -1  20  521.14   17.04
   3   1  20  503.90   16.72
   3   1  20  505.70   17.95
   3  -1  21   20.89    7.14
   3   1  21   17.12    3.43
   3  -1  21   21.86    3.97
   3   1  21   16.09    3.26
   3  -1  21   17.36    3.58
   3   1  21   21.21    3.43
   3  -1  22    1.51    1.60
   3   1  22    4.06    2.93
   3  -1  22   -1.90    2.26
   3   1  22    0.14    1.51
   3   1  22    0.36    1.88
   3  -1  22   -3.59    2.65
   3   1  23   17.28    3.66
   3  -1  23   17.52    3.75
   3   1  23   16.99    4.05
   3  -1  23   18.47    4.11
   3   1  23   15.85    3.12
   3  -1  23   19.34    6.90
   3  -1  24   13.52    3.36
   3   1  24   16.39    4.92
   3   1  24   12.35    3.65
   3  -1  24   11.71    3.45
   3   1  24   11.77    2.88
   3  -1  24    9.56    5.87
   3   1  25    1.61    2.57
   3  -1  25    0.53    1.76
   3   1  25    2.11    2.24
   3   1  25    6.04    3.17
   3  -1  25   -0.61    2.10
   3   1  26   31.25    4.90
   3  -1  26   27.61    4.55
   3  -1  26   31.94    5.63
   3   1  26   26.84    5.14
   3   1  27    4.54    2.78
   3  -1  27    1.66    2.37
   3   1  27    4.29    2.64
   3  -1  27    5.71    3.03
   3  -1  28   33.40    5.41
   3   1  28   28.62    4.83
   3  -1  28   30.76    5.54
   3   1  28   30.11    5.39
   3   1  29   24.51    4.62
   3  -1  29   22.37    5.02
   3   1  29   20.59    4.18
   3  -1  29   27.03    5.41
   3  -1  30   36.85    5.48
   3   1  30   31.88    4.99
   3  -1  30   37.60    6.08
   3   1  30   38.28    5.86
   3   1  31  118.81    8.88
   3  -1  31  133.22    9.90
   3  -1  32    0.15    1.62
   3   1  32   -0.36    1.58
   3   1  33   63.34    6.20
   3  -1  33   55.68    6.50
   3  -1  34    1.04    1.87
   3   1  34    3.53    2.04
   3   1  35   44.70    4.63
   3  -1  35   45.95    4.86
   3  -1  36    1.90    1.15
   3   1  36    1.72    1.40
   3  -1  37    8.25    1.99
  -3  -3  38   -1.22    1.02
  -3  -3  37   14.36    2.62
  -3  -3  36    8.66    2.25
  -3  -3  35    3.25    2.58
  -3   3  35    6.61    1.99
  -3   3  34   48.88    4.73
  -3   3  34   49.58    5.66
  -3  -3  33   12.60    3.35
  -3   3  33   17.11    4.09
  -3  -3  33    8.23    3.66
  -3   3  33   13.97    2.95
  -3   3  32   -0.69    2.44
  -3  -3  32    1.70    2.83
  -3   3  32   -0.41    1.44
  -3   3  32    1.53    2.42
  -3  -3  32    1.15    1.98
  -3   3  31    9.83    3.20
  -3  -3  31   10.63    3.68
  -3   3  31    9.93    2.88
  -3  -3  31    9.60    3.33
  -3   3  31    6.77    2.41
  -3   3  30   28.27    5.20
  -3  -3  30   28.94    5.62
  -3   3  30   26.38    4.11
  -3  -3  30   24.65    5.07
  -3   3  30   25.90    4.12
  -3   3  29   -2.33    2.76
  -3  -3  29   -0.84    2.39
  -3  -3  29   -1.01    1.82
  -3   3  29   -3.66    2.84
  -3   3  29   -2.92    2.13
  -3  -3  28   60.01    7.07
  -3   3  28   52.50    5.81
  -3   3  28   62.88    6.26
  -3   3  28   55.37    6.90
  -3  -3  28   54.98    7.52
  -3  -3  27   21.47    7.30
  -3  -3  27   33.07    4.90
  -3   3  27   31.65    4.81
  -3   3  27   34.59    4.63
  -3  -3  27   32.96    5.73
  -3   3  27   35.22    5.47
  -3  -3  26    9.12    5.11
  -3  -3  26   10.56    3.09
  -3   3  26    7.60    2.69
  -3   3  26    8.48    2.47
  -3   3  26    6.57    2.65
  -3  -3  26    9.11    3.46
  -3  -3  25   26.78    7.88
  -3   3  25   27.63    4.21
  -3  -3  25   22.83    4.10
  -3   3  25   23.99    4.14
  -3  -3  25   24.07    4.88
  -3   3  25   27.29    4.86
  -3  -3  24   10.75    6.88
  -3  -3  24    8.68    5.31
  -3   3  24    9.12    2.29
  -3   3  24   10.30    3.10
  -3  -3  24   14.18    3.82
  -3   3  24   10.53    2.91
  -3  -3  23    1.88    2.80
  -3  -3  23    0.37    2.43
  -3   3  23   -0.38    1.42
  -3  -3  23    1.11    1.57
  -3   3  23    1.55    1.78
  -3   3  23   -2.40    2.22
  -3   3  22   36.40    4.41
  -3   3  22   36.31    4.28
  -3   3  22   36.08    5.19
  -3  -3  22   41.28    8.86
  -3  -3  22   37.72    9.06
  -3  -3  22   38.92    5.32
  -3   3  21    3.67    1.39
  -3  -3  21    3.03    2.37
  -3  -3  21    0.16    2.46
  -3  -3  21    1.87    2.35
  -3   3  21    2.06    1.50
  -3  -3  20  229.47   19.55
  -3  -3  20  240.77   21.19
  -3  -3  19  125.02   14.27
  -3  -3  19  121.26   14.28
  -3   3  19  116.57   10.88
  -3  -3  18   31.47    7.66
  -3  -3  18   33.53    8.21
  -3   3  18   31.29    6.11
  -3  -3  17  655.42   30.01
  -3   3  17  658.01   25.27
  -3  -3  17  652.94   30.85
   3  -3 -16   40.68    7.09
  -3   3  16   48.47    8.92
  -3  -3  16   47.91   10.82
   3  -3 -15  102.35    8.92
  -3   3  15  108.38   10.02
  -3  -3  15  108.63   11.93
   3  -3 -14  978.57   26.87
  -3   3  14  976.12   28.49
  -3  -3  14  997.53   33.75
  -3   3  13   -0.55    1.90
   3  -3 -13   -0.94    2.03
  -3  -3  13    0.38    2.80
   3  -3 -12   40.53    4.96
  -3   3  12   41.42    5.83
  -3  -3  12   46.65    6.92
   3  -3 -11  205.33   11.00
  -3   3  11  198.43   11.89
  -3  -3  11  206.52   13.45
  -3   3  10   71.77    7.01
   3  -3 -10   71.10    5.97
   3   3 -10   66.43    6.82
  -3  -3  10   69.96    7.53
  -3   3   9  437.20   16.57
   3  -3  -9  438.42   14.87
   3   3  -9  433.05   16.73
  -3  -3   9  449.88   18.09
  -3   3   8   70.03    6.41
   3  -3  -8   72.17    5.85
   3   3  -8   67.97    6.56
  -3  -3   8   71.01    6.99
  -3   3   7  204.66   13.95
   3  -3  -7  220.10   12.24
   3   3  -7  169.55   13.08
  -3  -3   7  182.77   11.52
  -3   3   6  810.69   20.69
   3  -3  -6  826.40   18.52
   3   3  -6  829.40   21.04
  -3  -3   6  848.43   20.87
   3   3  -5 1720.19   29.14
  -3   3   5 1680.98   28.73
  -3  -3   5 1676.69   28.33
   3  -3  -5 1701.34   26.17
   3   3  -4  383.94   13.62
  -3   3   4  366.12   13.46
   3   3  -3  373.04   12.96
  -3   3   3  367.90   12.69
   3   3  -2   37.36    4.27
  -3   3   2   36.46    4.21
   3  -3  -1  106.45    7.01
   3   3  -1  103.22    7.18
  -3   3   1  104.84    7.08
   3  -3   0 2580.58   31.45
  -3   3   0 2577.91   32.05
   3   3   0 2558.64   31.13
   3   3   1    6.20    3.57
   3  -3   1    7.16    3.00
  -3   3  -1   10.00    3.09
   3   3   2  238.30    9.27
   3  -3   2  235.75   10.06
   3   3   3   83.54    5.39
   3  -3   3   85.85    6.41
   3   3   4  144.62    6.93
   3  -3   4  152.85    8.74
   3   3   5  356.53   10.39
   3  -3   5  372.45   14.05
   3   3   6  845.79   15.56
   3  -3   6  890.56   24.54
   3  -3   6  890.48   22.62
   3  -3   7  509.91   17.92
   3  -3   7  508.87   19.00
  -3   3  -7  490.75   15.58
   3   3   7  469.28   11.28
   3   3   8  622.53   15.19
   3  -3   8  653.83   21.51
   3  -3   8  664.05   22.86
  -3   3  -8  640.25   18.12
   3   3   8  610.96   12.37
   3   3   9 1083.54   20.31
   3  -3   9 1114.95   29.28
   3  -3   9 1139.02   30.89
   3   3   9 1086.16   15.08
  -3   3  -9 1089.60   24.08
   3   3  10  476.78   14.11
   3  -3  10  474.68   21.00
   3   3  10  429.15    8.68
  -3   3 -10  471.38   16.50
   3   3  11  400.13   12.70
  -3   3 -11  410.92   15.55
   3  -3  11  431.61   20.50
   3   3  12 2073.02   29.41
   3  -3  12 2188.55   48.66
  -3   3 -12 2110.41   36.35
   3   3  13    8.73    1.99
  -3   3 -13    8.85    2.78
   3  -3  13    4.80    2.43
   3  -3  14   14.28    4.95
   3  -3  15 1760.31   49.52
   3  -3  16   80.03   11.50
   3  -3  17  690.20   32.97
   3  -3  17  660.94   28.12
   3  -3  18  371.26   25.84
   3  -3  18  381.71   22.19
   3   3  19    8.22    2.51
   3  -3  19    7.83    2.32
   3  -3  19    7.83    4.66
   3  -3  19    8.82    3.53
   3  -3  19    9.33    2.69
   3   3  20  104.52    7.94
   3   3  20  110.74    7.72
   3  -3  20  116.06    8.38
   3  -3  20  108.76   15.12
   3  -3  20  114.37    9.06
   3   3  20  100.21    6.62
   3   3  21    7.39    2.42
   3  -3  21    4.51    2.93
   3  -3  21    5.29    2.49
   3   3  21    3.85    2.74
   3  -3  21    4.11    1.92
   3   3  21    4.37    2.11
   3   3  22    3.69    1.80
   3  -3  22    1.05    2.03
   3   3  22    3.96    2.17
   3  -3  22    4.45    3.49
   3  -3  22    1.66    1.67
   3   3  22    2.42    1.91
   3   3  23  104.86    8.17
   3  -3  23  121.79    9.36
   3  -3  23  126.91   17.35
   3   3  23  101.51    7.31
   3   3  23  109.24    8.88
   3  -3  23   93.49    9.41
   3  -3  24    4.27    4.49
   3   3  24    4.14    1.95
   3  -3  24    3.16    1.67
   3   3  24    3.90    2.02
   3  -3  24    4.34    1.92
   3   3  24    6.29    2.88
   3   3  25   29.16    5.02
   3  -3  25   32.65    5.82
   3   3  25   28.73    4.10
   3  -3  25   28.32    5.73
   3   3  25   27.97    5.29
   3  -3  25   27.23    9.49
   3  -3  26    8.32    2.94
   3   3  26   10.34    2.80
   3  -3  26    9.56    5.69
   3   3  26   14.85    3.32
   3  -3  26    7.38    3.07
   3   3  26    6.53    2.78
   3   3  27   65.14    6.66
   3  -3  27   77.55    7.71
   3  -3  27   68.81    8.25
   3   3  27   62.97    7.20
   3   3  27   72.38    6.31
   3  -3  28    1.23    2.05
   3   3  28    0.19    1.82
   3   3  28    1.20    1.58
   3   3  28    3.34    2.48
   3   3  29   14.19    3.45
   3  -3  29   14.60    4.26
   3   3  29   15.37    3.57
   3   3  30    6.31    2.27
   3  -3  30    8.55    2.20
   3   3  30    9.45    3.07
   3   3  31    2.03    1.47
   3  -3  31    0.63    2.42
   3   3  32   -0.59    1.88
   3  -3  32   -0.04    2.47
   3   3  33   36.65    4.21
   3  -3  33   19.97    5.07
   3  -3  34   -0.16    1.65
   3  -3  35    4.96    1.90
  -3   3 -36    0.57    0.72
   3  -3  36   -0.06    1.27
   3  -3  37    7.77    1.69
  -3  -5  37   19.00    2.52
   3   5 -37   21.25    2.48
  -3  -5  36    4.16    1.52
  -3  -5  35    3.14    1.74
  -3  -5  34   23.28    3.67
  -3   5  33   16.77    3.00
  -3  -5  33   18.18    3.75
  -3   5  33   15.96    3.54
  -3   5  32   23.57    3.62
  -3  -5  32   24.99    4.30
  -3   5  32   21.55    3.70
  -3   5  31    2.41    1.79
  -3   5  31    4.55    2.44
  -3  -5  31    8.82    3.97
  -3  -5  30    4.70    2.36
  -3  -5  30    2.20    1.60
  -3   5  30    4.70    2.45
  -3   5  30    2.97    1.77
  -3  -5  29    1.01    2.32
  -3  -5  29    3.74    2.53
  -3   5  29    7.88    3.23
  -3   5  29    2.71    1.69
  -3  -5  28   16.63    3.98
  -3   5  28   17.43    3.71
  -3  -5  28   17.50    3.86
  -3  -5  27  121.84   10.06
  -3   5  27  120.59    8.62
  -3   5  27  120.84    9.61
  -3  -5  27  124.86    9.99
  -3   5  26    7.48    2.35
  -3  -5  26    8.68    3.20
  -3   5  26   10.21    2.82
  -3  -5  26    6.13    2.78
  -3   5  25   12.16    3.51
  -3  -5  25   13.17    3.60
  -3   5  25   15.13    3.10
  -3  -5  25   15.67    3.84
  -3  -5  25   11.95    4.88
  -3  -5  25    7.72    4.67
  -3  -5  24   21.18    4.77
  -3   5  24   21.54    4.45
  -3   5  24   27.44    4.80
  -3  -5  24   21.20    7.66
  -3  -5  24   23.56    8.05
  -3  -5  24   20.89    4.91
  -3  -5  23   33.96    5.78
  -3   5  23   51.68    6.10
  -3   5  23   58.06    5.82
  -3  -5  23   59.05   11.99
  -3  -5  23   51.26   10.14
  -3   5  22   12.59    3.02
  -3  -5  22   11.98    6.48
  -3  -5  22   12.45    5.73
  -3   5  22   12.03    2.98
  -3  -5  22   12.24    3.38
  -3   5  22   10.75    3.04
  -3  -5  21    3.98    2.22
  -3   5  21    1.68    1.72
  -3  -5  21    4.09    4.08
  -3  -5  21    0.47    4.46
  -3   5  21    0.72    1.53
  -3  -5  20    7.67    2.24
  -3  -5  20   12.76    5.08
  -3  -5  20    9.66    4.77
  -3   5  20    9.13    2.41
  -3   5  20   10.01    2.33
  -3  -5  19   15.83    5.74
  -3   5  19   17.17    3.26
  -3   5  19   21.52    3.32
  -3   5  19   19.91    5.39
  -3  -5  18   25.14    7.00
  -3   5  18   25.25    5.45
  -3  -5  17  726.04   34.61
  -3   5  17  716.50   28.43
  -3  -5  16  175.48   17.06
  -3   5  16  192.00   15.01
  -3  -5  15    3.41    3.45
  -3   5  15    3.48    1.96
  -3  -5  14  297.43   20.25
  -3   5  14  301.98   17.78
  -3  -5  13    8.09    3.33
  -3   5  13    6.70    2.75
   3   5 -13    5.19    2.98
  -3   5  12  363.17   18.96
   3   5 -12  350.40   19.36
  -3  -5  12  362.29   20.89
  -3   5  11  918.71   28.94
  -3  -5  11  908.89   31.69
   3   5 -11  893.70   30.00
  -3  -5  10   14.64    3.76
  -3   5  10   18.79    4.43
   3   5 -10   13.55    3.66
  -3   5   9  438.13   19.12
  -3  -5   9  405.42   20.01
   3   5  -9  420.96   20.04
  -3  -5   8   10.74    3.27
   3   5  -8    9.38    3.03
  -3   5   8   12.89    3.62
   3   5  -7   56.24    8.29
  -3  -5   7   58.06    8.69
  -3   5   7   62.95    9.22
   3   5  -6    2.29    2.21
  -3   5   6   10.76    3.41
   3   5  -5  496.84   19.49
  -3   5   5  490.37   18.92
   3   5  -4  199.12   12.10
  -3   5   4  201.98   12.18
   3  -5  -3 2330.37   36.59
   3   5  -3 2380.46   40.83
  -3   5   3 2321.43   40.32
   3  -5  -2  779.13   20.86
   3   5  -2  795.46   23.37
  -3   5   2  811.21   23.61
   3  -5  -1  245.82   11.69
   3   5  -1  247.22   12.91
   3  -5   0    9.10    2.57
   3   5   0    7.46    2.07
   3  -5   1    6.98    2.93
   3   5   1    7.89    3.36
   3  -5   2  116.70    8.33
   3   5   2  110.15    8.20
   3  -5   3  268.25   13.06
   3   5   3  261.11   12.46
   3  -5   4  328.83   14.88
   3   5   4  341.42   13.94
   3  -5   5  168.16   10.97
   3   5   5  166.85    9.83
   3  -5   6  127.72   10.18
   3   5   6  120.75    8.70
   3  -5   7  372.36   17.63
   3   5   7  359.54   14.28
  -3   5  -7  383.13   17.44
   3  -5   8    2.03    2.37
  -3   5  -8    1.24    2.83
   3   5   8    2.59    3.07
   3  -5   8    6.62    4.65
   3  -5   9  996.98   30.86
   3   5   9  974.19   22.74
  -3   5  -9 1017.33   29.29
   3  -5   9 1039.29   33.31
   3  -5  10   61.05    8.56
   3  -5  10   77.42   10.47
  -3   5 -10   76.95    8.37
   3   5  10   80.96    6.81
   3  -5  11   -0.33    1.62
   3   5  11    1.80    1.43
  -3   5 -11    1.98    2.58
   3  -5  11    1.03    4.24
  -3   5 -12   40.30    6.60
   3  -5  12   42.81    8.05
  -3   5 -13   30.18    5.48
   3  -5  13   35.17    7.12
  -3   5 -14  181.86   13.92
   3  -5  14  162.11   16.52
  -3   5 -15 1000.36   33.37
   3  -5  15 1022.84   40.79
   3  -5  16   53.84    9.90
   3  -5  17   73.08   11.85
   3   5  17   74.70    6.14
   3  -5  18   26.94    4.52
   3   5  18   23.66    4.15
   3  -5  18   16.60    3.38
   3  -5  18   24.78    4.10
   3  -5  18   29.85    8.24
   3  -5  19   46.24    5.43
   3   5  19   43.22    4.48
   3  -5  19   40.34    5.46
   3  -5  19   44.50    9.97
   3   5  19   46.64    5.46
   3  -5  19   42.08    5.07
   3  -5  20  113.56   16.06
   3  -5  20  115.12    8.69
   3   5  20  100.97    6.99
   3  -5  20  110.32    9.38
   3  -5  20  104.60   13.60
   3   5  20  119.83    8.78
   3  -5  20  114.34    7.82
   3  -5  21  128.43    9.92
   3  -5  21  136.63   18.74
   3  -5  21  139.51    9.68
   3   5  21  135.99    8.26
   3  -5  21  141.50    8.73
   3   5  21  143.98    9.66
   3  -5  22   -0.45    3.85
   3  -5  22   -0.47    1.88
   3  -5  22    1.22    1.63
   3   5  22   -3.74    2.44
   3  -5  22    3.92    1.66
   3   5  22    2.93    1.73
   3  -5  23  191.13   10.34
   3   5  23  194.49   10.07
   3   5  23  191.58   11.37
   3  -5  23  217.04   23.19
   3  -5  23  199.83   11.97
   3  -5  24    9.00    4.83
   3  -5  24    6.26    2.59
   3   5  24    6.17    2.15
   3   5  24    8.02    2.91
   3  -5  25   22.06    5.13
   3   5  25   14.30    4.18
   3   5  25   16.86    3.91
   3  -5  26    4.82    1.81
   3   5  26   12.05    2.77
   3   5  26   14.51    4.01
   3   5  27   15.49    2.98
   3  -5  27   16.91    3.73
   3   5  27   12.48    3.39
   3   5  28   11.43    2.71
   3  -5  28   11.61    3.56
   3   5  28    8.09    1.80
   3   5  29    9.34    2.68
   3  -5  29    5.08    2.22
   3  -5  30   -1.13    1.34
   3  -5  30    0.31    1.81
   3  -5  31    6.62    1.70
   3  -5  31    7.46    2.76
   3  -5  32    1.31    1.53
   3  -5  33   15.86    3.18
  -3   5 -34    1.11    1.33
   3  -5  34    4.28    2.00
  -3   5 -35    1.58    1.10
   3  -5  35    3.43    1.36
   3  -5  36    1.20    1.41
   3   7 -36    5.79    1.40
   3   7 -35    9.27    2.16
  -3  -7  35    6.92    1.63
   3   7 -34   68.67    5.30
  -3  -7  34   59.49    4.81
  -3  -7  33    2.82    2.24
   3   7 -33   10.38    2.46
  -3   7  33    6.59    1.88
  -3  -7  32    2.39    1.89
  -3   7  32    0.12    1.28
  -3  -7  31   23.56    3.86
  -3   7  31   25.28    3.57
  -3  -7  30   36.78    4.67
  -3   7  30   38.82    4.42
  -3   7  29   41.72    4.49
  -3  -7  29   36.21    4.87
  -3   7  28   11.61    2.73
  -3  -7  28   10.82    2.88
  -3   7  27    6.96    2.23
  -3  -7  27   27.10    5.40
  -3   7  26   30.05    4.36
  -3  -7  26   29.00    4.69
  -3   7  25   -1.13    2.04
  -3  -7  25    0.65    2.28
  -3   7  24   70.76    5.85
  -3   7  24   70.83    6.65
  -3  -7  24   63.37    6.78
  -3   7  23   28.56    3.54
  -3  -7  23   24.75    9.06
  -3  -7  23   30.44    8.57
  -3   7  23   26.74    4.12
  -3  -7  23   25.01    4.15
  -3  -7  22   45.83   11.31
  -3  -7  22   34.38   10.11
  -3   7  22   50.47    5.08
  -3  -7  22   45.42    5.96
  -3  -7  21    1.10    3.03
  -3  -7  21    3.71    2.46
  -3   7  21    4.00    1.96
  -3  -7  20   46.44    5.78
  -3   7  20   38.83    4.82
  -3  -7  20   38.43    9.69
  -3   7  20   40.44    4.54
  -3   7  19   23.20    3.98
  -3  -7  19   25.93    7.74
  -3   7  19   23.85    3.35
  -3   7  18   14.97    3.21
  -3   7  18   15.65    2.82
  -3   7  18   17.17    3.34
  -3  -7  18   16.77    5.86
  -3  -7  17   17.83    6.39
  -3   7  17   19.56    5.44
  -3   7  17   19.27    3.20
  -3   7  17   18.17    3.40
  -3   7  16   44.79    9.35
  -3   7  16   42.49    5.75
  -3  -7  16   37.76    9.53
  -3   7  15   26.38    6.34
  -3  -7  15   20.83    6.15
  -3   7  15   24.82    3.77
   3   7 -14  465.97   27.06
  -3   7  14  489.90   25.40
  -3  -7  14  477.22   28.02
  -3   7  13   44.83    7.85
   3   7 -13   37.79    7.82
  -3  -7  13   40.99    8.19
  -3   7  12   12.87    5.05
   3   7 -12    9.87    4.84
  -3  -7  12    7.26    3.69
  -3   7  11   -2.78    2.84
   3   7 -11   -1.43    3.06
  -3  -7  11   -1.26    2.42
  -3   7  10    5.53    7.28
   3   7 -10    4.76    4.54
  -3  -7  10    6.41    4.20
  -3   7   9   27.59    7.06
   3   7  -9   20.93    6.29
  -3  -7   9   15.49    4.96
   3   7  -8  137.16   13.02
  -3   7   8  141.41   12.50
  -3  -7   8  136.09   12.42
   3   7  -7    4.94    2.88
   3  -7  -7    2.88    1.86
   3   7  -6  112.49   11.60
   3  -7  -6  107.82    9.01
   3   7  -5   69.07    9.09
   3  -7  -5   57.46    6.77
   3   7  -4  729.09   28.23
   3  -7  -4  724.12   23.06
   3   7  -3  512.46   23.52
   3  -7  -3  491.41   18.85
   3  -7  -2   -1.42    2.13
   3   7  -2    2.45    2.58
   3   7  -1  368.71   19.30
   3  -7  -1  360.82   16.31
   3   7   0  791.46   28.04
   3  -7   0  801.33   24.30
   3   7   1  217.60   14.66
   3  -7   1  214.32   13.05
   3   7   2   79.05    8.82
   3  -7   2   74.83    7.85
   3   7   3   71.31    8.80
   3  -7   3   67.56    7.82
   3   7   4   -1.63    2.29
   3  -7   4    2.56    2.13
   3   7   5   12.85    4.86
   3  -7   5   11.71    4.10
  -3   7  -6  223.59   18.83
   3   7   6  236.84   16.96
   3  -7   6  207.78   14.88
   3   7   7    3.04    2.42
  -3   7  -7    0.47    2.50
   3  -7   7   -0.89    2.50
   3   7   8  169.36   12.98
  -3   7  -8  172.11   15.23
   3  -7   8  176.66   15.73
   3  -7   8  171.20   14.18
   3   7   9    4.01    2.20
  -3   7  -9    0.29    1.89
   3  -7   9    3.25    3.15
   3  -7   9    1.34    1.84
  -3   7 -10  154.61   14.32
   3   7  10  160.66   11.51
   3  -7  10  161.47   15.75
   3  -7  10  153.17   14.35
   3  -7  11   11.88    4.30
  -3   7 -11    9.95    3.95
  -3   7 -12  504.07   26.41
   3  -7  12  521.49   29.23
   3  -7  13    9.85    4.46
  -3   7 -13    5.48    1.87
   3   7  14   97.19    7.05
  -3   7 -14   98.23   11.96
   3  -7  14   94.35   13.43
   3   7  15   19.30    3.15
   3  -7  15   17.49    6.09
  -3   7 -15   13.41    4.78
   3   7  16  138.82    8.93
  -3   7 -16  138.25   14.89
   3  -7  16  146.06   18.48
   3  -7  17  152.10   18.13
   3   7  17  158.58    9.54
   3   7  18   73.81    6.69
   3  -7  18   78.34    7.02
   3  -7  18   80.51   13.83
   3  -7  19   32.29    5.06
   3   7  19   22.14    4.28
   3  -7  19   20.88    7.38
   3  -7  20  247.04   24.70
   3   7  20  251.49   11.49
   3   7  20  235.04   12.10
   3  -7  20  237.35   12.61
   3  -7  20  235.76   11.78
   3  -7  21   29.12    5.19
   3  -7  21   22.66    4.12
   3   7  21   23.47    3.52
   3  -7  21   30.17    9.48
   3   7  21   22.99    4.12
   3   7  22   52.90    6.06
   3   7  22   54.08    5.40
   3  -7  22   54.56    5.56
   3  -7  22   50.23    5.92
   3  -7  22   41.20   10.61
   3  -7  23   23.08    4.12
   3  -7  23   29.13    4.43
   3   7  23   23.80    3.52
   3   7  24    4.58    2.52
   3  -7  24    3.00    1.92
   3  -7  24    3.17    1.97
   3   7  25    0.67    1.35
   3  -7  25    6.21    3.34
   3  -7  25    2.41    1.88
   3   7  26   37.54    4.36
   3  -7  26   35.09    4.95
   3  -7  27   31.45    4.29
   3  -7  28   33.93    4.71
  -3   7 -29   40.11    5.28
   3  -7  29   35.38    4.83
   3  -7  30   -2.16    1.36
  -3   7 -30    2.84    2.01
   3  -7  30    1.16    1.32
   3  -7  31   14.41    2.54
   3  -7  31   12.20    2.65
  -3   7 -31   13.45    2.84
  -3   7 -32    1.76    1.42
   3  -7  32   -0.33    1.26
  -3   7 -33   10.66    2.09
   3  -7  33   12.74    2.34
  -3   7 -34    3.91    1.28
   3   9 -33    5.04    1.56
   3   9 -32   10.77    2.40
  -3   9  31   22.83    2.81
   3   9 -31   26.22    3.66
  -3   9  30   10.11    2.22
   3   9 -30    7.42    2.85
  -3   9  29   38.11    3.92
   3   9 -29   30.36    5.03
  -3   9  28   -2.06    1.37
   3   9 -28  201.55   16.24
  -3   9  27   48.99    4.98
   3   9 -27   37.61    5.84
  -3   9  26    1.23    1.46
   3   9 -26    0.45    2.33
  -3   9  25   14.24    3.05
   3   9 -25   15.71    3.91
  -3   9  24    0.30    1.50
  -3   9  24    2.21    1.81
   3   9 -24    2.75    2.47
  -3   9  23   82.70    6.26
   3   9 -23   83.22    7.95
  -3   9  22    5.62    1.91
  -3   9  21    1.27    1.23
  -3   9  20   61.61    5.61
  -3   9  20   81.64    6.84
  -3  -9  20   62.29   12.82
  -3   9  19    1.32    2.10
  -3   9  19   -1.53    1.65
  -3   9  19    0.17    1.42
  -3  -9  19    3.73    2.58
  -3  -9  18   44.63   10.47
  -3   9  18   45.89    5.33
  -3   9  18   42.71    4.83
   3   9 -17  206.01   11.80
  -3  -9  17  198.99   21.15
  -3   9  17  210.14   10.97
  -3   9  17  217.49   10.63
   3   9 -16  330.23   15.41
  -3  -9  16  349.07   27.58
  -3   9  16  363.90   14.38
  -3   9  16  365.44   14.02
   3   9 -15   43.21    4.62
   3   9 -15   47.74    5.56
  -3   9  15   50.88    5.18
  -3   9  15   47.54    5.03
  -3   9  14  251.61   11.70
  -3  -9  14  244.12   22.20
   3   9 -14  272.50   23.66
   3   9 -14  256.38   11.43
   3   9 -14  267.38   12.92
   3   9 -13   19.93    6.10
  -3  -9  13   15.48    4.77
   3   9 -13   16.82    3.63
  -3   9  13   17.60    3.04
   3   9 -13   16.71    3.32
  -3   9  12   68.57    6.22
   3   9 -12   65.31    5.76
  -3  -9  12   65.89   10.72
   3   9 -12   72.46   12.12
   3   9 -12   68.57    6.63
   3   9 -11   58.55    5.42
   3   9 -11   63.54   10.82
  -3  -9  11   66.75   11.00
  -3   9  11   64.37    5.61
   3   9 -11   60.00    6.16
   3   9 -10    8.44    2.18
  -3   9  10    9.48    2.78
  -3  -9  10    7.29    3.21
   3   9 -10   11.10    2.89
   3   9 -10    7.77    2.08
   3   9  -9  159.83    8.71
  -3   9   9  156.24    8.83
   3   9  -9  163.88    9.24
   3   9  -9  176.98   17.72
  -3  -9   9  156.56   15.88
  -3  -9   8   17.23    5.07
  -3   9   8   12.80    2.48
   3   9  -8   14.76    5.16
   3   9  -7   11.72    4.48
  -3  -9   7    9.23    4.62
   3   9  -6    5.37    3.05
   3   9  -5   21.43    6.10
   3   9  -4   75.32   10.98
   3   9  -3   47.66    8.75
   3   9  -2   74.77   10.40
   3   9  -1    2.55    2.89
   3   9   0    3.99    3.09
   3   9   1   15.81    5.34
  -3   9  -2  228.17   19.46
   3   9   2  226.10   18.35
   3   9   3   13.72    4.42
  -3   9  -3   14.80    5.11
   3  -9   3   12.24    3.91
   3   9   4    1.05    2.52
  -3   9  -4   -0.50    1.96
   3  -9   4    0.41    1.52
   3   9   5   10.62    5.41
  -3   9  -5   20.17    6.65
   3  -9   5    7.92    4.04
   3  -9   6   58.30    8.86
  -3   9  -6   49.47    8.96
  -3   9  -6   53.90    5.57
   3   9   6   55.77    9.47
   3  -9   7  405.12   23.41
  -3   9  -7  397.09   25.94
   3   9   7  398.83   22.92
  -3   9  -7  395.60   14.36
   3   9   8   98.04    7.01
  -3   9  -8  103.26   13.45
   3   9   8   98.28   11.61
  -3   9  -8  100.22    7.32
   3  -9   8   87.88   12.54
   3   9   9  584.77   27.77
  -3   9  -9  575.48   32.51
  -3   9  -9  625.41   18.27
   3   9   9  588.21   16.57
   3  -9   9  593.22   33.39
  -3   9 -10  109.35   15.54
   3   9  10  122.15    8.12
   3  -9  10  108.12   15.62
  -3   9 -10  125.46    9.13
   3   9  11   10.23    2.10
  -3   9 -11   11.25    4.80
  -3   9 -11   14.26    3.60
   3  -9  11    7.58    4.71
   3   9  11   11.98    2.40
   3   9  12   17.99    3.14
  -3   9 -12   15.01    5.74
  -3   9 -12   14.96    3.24
   3  -9  12   13.00    5.66
   3   9  12   13.92    2.99
   3   9  13    3.80    1.50
   3   9  13    5.24    1.93
  -3   9 -13    1.95    3.06
  -3   9 -13    4.84    1.85
   3  -9  13    5.13    4.12
   3  -9  14   30.15    8.52
   3   9  14   29.15    3.80
  -3   9 -14   23.48    6.83
  -3   9 -14   32.99    4.88
   3   9  14   34.35    4.31
   3  -9  15   -3.97    5.25
   3   9  15    3.24    1.87
  -3   9 -15    8.90    5.86
  -3   9 -15    1.45    1.65
   3   9  15    3.16    2.02
   3  -9  16   18.34    7.02
   3   9  16   20.65    3.41
  -3   9 -16   21.83    7.31
   3   9  16   31.05    5.20
  -3   9 -16   24.67    4.28
   3  -9  17  151.15   19.14
  -3   9 -17  140.52   10.06
   3   9  17  140.30    9.39
   3  -9  18    9.53    7.00
  -3   9 -18   11.41    3.52
   3   9  18    8.32    2.41
  -3   9 -19   17.47    4.27
   3   9  19   15.34    3.27
   3  -9  20  141.85    9.40
   3   9  20  137.67    9.32
  -3   9 -20  148.81   10.47
   3   9  21   40.69    4.52
   3  -9  21   42.91    5.17
   3   9  21   57.88    6.35
  -3   9 -21   49.94    5.91
   3   9  22  106.36    8.11
   3  -9  22  102.57    7.60
  -3   9 -22  112.05    9.33
   3  -9  23   17.90    3.30
  -3   9 -23   22.61    4.84
   3  -9  24   -0.17    1.23
  -3   9 -24    0.77    1.82
   3  -9  25    1.51    1.79
  -3   9 -25    3.93    2.76
  -3   9 -26   25.27    3.99
  -3   9 -27    8.33    2.77
  -3   9 -28    1.28    1.94
  -3   9 -29    6.10    2.22
  -3   9 -30    2.14    1.38
   3  -9  30    3.48    1.47
  -3   9 -31    1.45    1.44
   3  -9  31    2.90    1.09
  -3   9 -32   -3.10    1.34
   3  11 -31   -0.95    0.91
   3  11 -30   12.15    2.07
   3  11 -29    5.79    1.83
   3  11 -28    0.99    1.38
  -3  11  27    1.71    1.51
   3  11 -27    1.68    1.30
  -3  11  26   11.08    2.28
   3  11 -26    6.46    2.56
  -3  11  25   -0.31    1.17
   3  11 -25    0.20    1.55
  -3  11  24   17.69    2.64
   3  11 -24   18.07    3.45
  -3  11  24   15.48    2.78
  -3  11  23   63.86    5.01
   3  11 -23   64.49    6.82
  -3  11  23   66.31    5.89
  -3  11  22   79.57    5.83
   3  11 -22   84.90    7.44
  -3  11  21   40.26    4.43
   3  11 -21   31.61    4.89
  -3  11  20   13.99    2.87
   3  11 -20   11.81    3.05
  -3  11  19   46.32    4.75
   3  11 -19   47.10    6.06
  -3  11  18   34.65    4.04
   3  11 -18   35.66    5.01
  -3  11  18   37.11    4.88
   3  11 -17   72.26    7.09
  -3  11  17   71.58    6.66
   3  11 -16   39.04    5.29
  -3  11  16   41.63    5.29
   3  11 -15  411.82   16.72
  -3  11  15  414.26   15.72
  -3 -11  14  167.85   20.15
   3  11 -14  183.18   10.87
  -3  11  14  179.70   10.35
  -3 -11  13   85.99   13.71
   3  11 -13   81.98    7.44
   3  11 -13   82.63   14.55
  -3  11  13   84.80    7.14
  -3 -11  12    2.79    3.36
  -3  11  12    4.15    2.59
   3  11 -12    2.46    2.34
   3  11 -12    3.80    3.04
   3  11 -11  210.16   11.88
  -3 -11  11  194.27   20.64
   3  11 -11  230.09   11.82
   3  11 -11  219.00   23.82
  -3  11  11  207.87   11.47
   3  11 -10    4.47    2.65
  -3 -11  10    3.38    3.90
   3  11 -10    5.43    3.04
  -3  11  10    3.25    1.77
  -3  11  10    3.40    2.94
   3  11 -10   -1.36    4.06
   3  11  -9   64.82   12.76
   3  11  -9   69.33    6.93
  -3 -11   9   60.16   11.78
   3  11  -9   75.93    6.84
  -3  11   9   57.70   11.01
  -3  11   9   60.58    6.15
  -3 -11   8  185.02   19.65
  -3  11   8  183.19   10.20
   3  11  -8  191.70   21.39
  -3  11   8  190.19   19.86
   3  11  -8  218.18   11.51
   3  11  -8  183.04   10.50
   3  11  -7   38.57    9.63
  -3  11   7   43.26   10.29
  -3  11   7   42.52    5.26
  -3 -11   7   38.84    9.97
   3  11  -7   42.41    5.62
   3  11  -7   62.26    6.53
  -3  11   6  195.37   19.92
   3  11  -6  197.38   20.79
   3  11  -6  199.34   10.72
  -3  11   6  199.09   10.59
  -3 -11   6  209.90   20.78
  -3  11   5   66.77   11.75
  -3  11   5   73.50    6.73
   3  11  -5   71.51    6.85
  -3 -11   5   63.61   11.39
   3  11  -5   62.47   12.14
  -3  11   4   61.66   11.10
   3  11  -4   69.63   12.61
   3  11  -4   66.47    6.39
  -3  11   4   75.52    6.68
  -3  11   3    1.59    3.13
  -3  11   3    4.81    2.97
   3  11  -3    4.46    2.44
   3  11  -3    1.65    2.68
  -3  11   2   22.39    4.12
   3  11  -2   24.41    4.82
   3  11  -2   16.02    5.70
  -3  11   2   17.95    6.99
   3  11  -1   64.98   11.54
  -3  11   1   69.39   12.31
  -3  11   1   75.26    6.63
   3  11  -1   75.03    6.56
   3  11   0   72.35   12.08
  -3  11   0   76.90   12.86
  -3  11   0   78.20    7.03
   3  11   0   65.15    6.12
  -3  11  -1   18.90    7.12
   3  11   1   19.38    6.55
  -3  11  -1   14.63    4.30
   3  11   1   14.45    3.86
   3  11   2   21.43    3.98
  -3  11  -2   24.60    4.66
   3  11   2   14.41    5.00
  -3  11  -2   10.57    5.22
  -3  11  -3   84.84   13.94
   3  11   3   73.16   11.90
   3  11   3   67.12    6.48
  -3  11  -3   71.62    7.20
  -3  11  -4   31.58    5.01
   3  11   4   27.94    7.43
  -3  11  -4   33.08    8.62
   3  11   4   32.78    4.28
   3  11   5   30.92    8.24
  -3  11  -5   41.12   10.05
   3  11   5   33.53    4.53
   3  11   5   24.72    4.01
  -3  11  -5   35.34    5.39
   3 -11   6  130.69   17.42
  -3  11  -6  121.10   17.08
   3  11   6  129.55   15.82
   3  11   6  130.86    8.94
  -3  11  -6  130.76    9.21
   3  11   6  130.15    8.51
   3 -11   7  254.48   23.86
   3  11   7  231.91   20.82
  -3  11  -7  250.35   24.51
   3  11   7  268.50   12.07
  -3  11  -7  242.76   12.97
   3  11   7  249.20   11.25
   3 -11   8   46.65   11.06
  -3  11  -8   53.61    6.95
   3  11   8   58.09    5.77
  -3  11  -8   71.53   13.18
   3  11   8   60.77    6.12
  -3  11  -9   11.68    4.83
   3  11   9   13.43    2.89
   3  11   9   14.44    2.82
  -3  11  -9   15.44    3.64
   3 -11   9   19.42    6.74
  -3  11 -10    8.41    6.29
  -3  11 -10   13.86    4.03
   3  11  10    8.77    3.15
   3  11  10   12.23    3.12
   3 -11  10   15.90    7.57
  -3  11 -11  110.82   16.12
   3  11  11  127.42    8.33
  -3  11 -11  123.90    8.96
   3  11  11  126.02    8.01
   3 -11  11  117.33   17.06
  -3  11 -12   14.11    2.94
   3  11  12   14.85    3.25
   3  11  12   18.31    3.37
  -3  11 -12   21.51    7.27
   3 -11  12   22.51    8.44
   3  11  13  642.87   19.07
   3 -11  13  626.88   39.64
   3  11  13  625.06   18.07
  -3  11 -13  618.65   20.93
  -3  11 -13  596.83   38.50
   3  11  14  765.40   19.82
   3  11  14  765.31   20.91
  -3  11 -14  759.64   23.29
   3  11  15   12.51    2.61
   3  11  15    9.74    2.41
  -3  11 -15   11.12    4.61
   3  11  16   73.64    6.94
  -3  11 -16   95.62    8.41
   3  11  17   37.16    4.48
  -3  11 -17   39.14    5.04
   3  11  18  128.00    8.52
  -3  11 -18  129.58    9.63
   3  11  19   31.98    4.19
  -3  11 -19   28.40    4.17
   3  11  20  345.14   13.54
  -3  11 -20  371.85   15.94
   3 -11  21   20.30    3.34
  -3  11 -21   21.27    4.84
   3  11  21   23.15    3.67
   3 -11  22    1.02    1.28
  -3  11 -22    1.99    2.32
   3 -11  23    7.99    2.23
  -3  11 -23   10.62    3.54
  -3  11 -24    0.01    1.76
   3 -11  24   -1.68    1.57
  -3  11 -25    0.63    1.49
  -3  11 -26   37.51    4.20
  -3  11 -27   62.97    5.32
   3 -11  28    4.57    1.66
  -3  11 -28    5.49    1.74
   3 -11  29    8.25    1.79
  -3  11 -29   10.56    1.98
   3  13 -27   28.10    2.61
   3  13 -26    5.98    1.51
   3  13 -25   -0.27    1.02
   3  13 -24   12.56    2.19
  -3  13  23    3.28    1.49
   3  13 -23    3.35    1.70
  -3  13  22    7.93    2.02
   3  13 -22    6.51    1.89
  -3  13  21   70.31    4.83
   3  13 -21   73.55    5.92
  -3  13  20   19.11    2.57
  -3 -13  20   13.54    2.60
   3  13 -20   19.27    3.26
  -3  13  19   25.48    3.08
   3  13 -19   26.17    3.83
  -3  13  18   15.93    2.69
   3  13 -18   13.79    3.06
   3  13 -17   78.11    6.72
  -3  13  17   85.04    6.01
  -3  13  17   88.84    6.75
  -3  13  16   63.19    5.85
   3  13 -16   56.20    6.18
  -3  13  15   29.37    4.02
   3  13 -15   30.48    4.59
  -3  13  14    5.42    2.10
   3  13 -14    5.55    2.89
   3  13 -13   34.04    4.89
  -3  13  13   40.15    4.84
  -3  13  12   65.72    6.19
   3  13 -12   61.80    6.56
  -3  13  11  298.68   13.24
   3  13 -11  293.15   13.68
   3  13 -10   10.75    4.03
  -3  13  10   17.25    3.91
  -3  13   9   80.36    7.13
   3  13  -9   73.54    6.99
  -3  13   8   25.88    4.29
   3  13  -8   22.61    4.23
  -3  13   7   24.45    4.73
   3  13  -7   30.16    5.05
   3  13  -6   47.29    5.83
  -3  13   6   43.13    5.24
   3  13  -5   59.19    5.95
  -3  13   5   51.36    6.05
   3  13  -4   27.42    6.42
  -3  13   4   21.88    5.76
   3  13  -3  321.32   13.56
  -3  13   3  322.03   13.96
  -3  13   2   39.22    8.13
   3  13  -2   12.79    4.16
  -3  13   1    6.75    2.99
   3  13  -1    4.26    2.85
  -3  13   0   39.59    5.26
   3  13   0   38.84    4.82
  -3  13  -1   39.99    7.56
   3  13   1   33.59    6.56
  -3  13  -2  348.47   14.80
   3  13   2  343.79   13.87
   3  13   2  315.36   13.03
   3  13   3   87.62    7.62
   3  13   3   90.29    9.05
  -3  13  -4  198.78   11.64
   3  13   4  194.57   10.08
   3  13   4  181.78   10.00
   3  13   5    8.75    2.77
   3  13   5    6.75    3.20
  -3  13  -6    2.18    2.56
   3  13   6    0.28    1.54
   3  13   6   -0.78    1.64
  -3  13  -7    8.42    3.29
   3  13   7   10.30    2.45
   3  13   7   12.07    2.60
  -3  13  -8   23.08    5.06
   3  13   8   18.76    3.53
   3  13   8   26.79    4.13
   3  13   9   84.24    6.47
  -3  13  -9   79.66    7.47
   3  13   9   77.08    6.18
   3  13  10  185.36    9.42
   3  13  10  179.62    9.46
  -3  13 -10  186.22   11.44
   3  13  11   30.08    3.79
   3  13  11   25.77    3.61
  -3  13 -11   30.23    5.07
   3  13  12   86.48    6.41
   3  13  12   81.80    6.37
  -3  13 -12   81.15    7.25
   3  13  13   -1.99    1.90
   3  13  13    1.63    1.58
  -3  13 -13   -2.27    2.70
   3  13  14    7.06    2.16
  -3  13 -14    7.19    2.31
   3  13  15  141.07    8.04
  -3  13 -15  132.23    9.34
   3  13  16    9.90    2.23
  -3  13 -16    6.86    3.06
   3  13  17  215.58    9.49
  -3  13 -17  195.01   11.48
   3  13  18   47.26    4.45
  -3  13 -18   35.49    5.33
   3 -13  19   41.98    4.57
  -3  13 -19   37.99    5.36
  -3  13 -20    0.31    1.44
   3 -13  20   -0.03    1.14
  -3  13 -21   74.10    6.16
   3 -13  21   72.46    5.07
  -3  13 -22   23.91    3.28
   3 -13  22   17.17    2.36
  -3  13 -23   96.93    6.05
  -3  13 -24    4.88    1.56
  -3  13 -25   11.39    2.10
   3 -13  25    6.49    1.56
  -3  13 -26    0.47    0.82
   3 -13  26    0.70    0.84
   3  15 -21   23.49    2.39
   3  15 -20   27.54    2.75
   3  15 -19    0.08    0.91
   3  15 -18   37.84    3.61
   3  15 -17    0.52    1.02
  -3  15  17    0.70    0.89
   3  15 -16    4.71    1.64
  -3  15  16    5.80    1.66
   3  15 -15    6.63    1.79
  -3  15  15   12.79    2.12
  -3  15  14   71.04    5.00
  -3  15  14   69.62    5.16
   3  15 -14   61.95    5.17
  -3  15  13   32.74    3.75
   3  15 -13   26.42    3.39
  -3  15  12   17.76    2.78
   3  15 -12   14.57    2.57
  -3  15  11   38.21    4.02
   3  15 -11   30.33    3.62
  -3  15  10    6.79    2.68
   3  15 -10    2.41    2.07
  -3  15   9    3.20    1.51
   3  15  -9    0.72    1.48
  -3  15   8  100.99    6.85
   3  15  -8   87.20    6.38
  -3  15   7   10.83    3.24
   3  15  -7   14.74    4.62
  -3  15   6  197.13    9.83
   3  15  -6  189.70    9.50
  -3  15   5   17.47    4.26
   3  15  -5   15.67    4.38
  -3  15   4   45.07    5.11
   3  15  -4   51.96    5.03
   3  15  -3    1.74    2.85
  -3  15   3   11.73    3.51
   3  15  -2   16.66    3.78
  -3  15   2   18.49    3.49
  -3  15   1   61.56    5.84
   3  15  -1   50.62    5.45
   3  15   0   59.34    5.70
  -3  15   0   91.73    7.37
   3  15   1  104.59    7.31
  -3  15  -1  113.36    8.17
   3  15   2   27.28    4.26
  -3  15  -2   39.02    5.92
  -3  15  -3   15.85    3.67
   3  15   3   10.16    2.29
   3  15   4    9.43    2.17
  -3  15  -4   10.23    2.96
  -3  15  -5   19.34    3.88
   3  15   5   15.75    2.82
   3  15   6   21.93    3.08
  -3  15  -6   16.73    4.56
  -3  15  -7   33.04    4.65
   3  15   7   29.50    3.45
  -3  15  -8    5.46    2.80
  -3  15  -9   18.47    4.09
  -3  15 -10   29.39    5.54
  -3  15 -11    1.67    2.08
  -3  15 -12   46.67    5.58
  -3  15 -13    6.70    2.69
  -3  15 -14   13.27    2.58
  -3  15 -15    0.89    1.32
  -3  15 -16   20.45    2.78
   3 -15  16   13.05    2.52
  -3  15 -17    2.04    1.47
   3 -15  17    5.29    1.60
  -3  15 -18   26.01    2.95
   3 -15  18   23.51    2.63
  -3  15 -19   80.60    4.86
  -3  15 -20   44.41    3.34
  -3  17  10    6.49    1.29
  -3  17   8    1.89    0.88
  -3  17   7   13.90    2.22
  -3  17   6    8.34    1.81
  -3  17   5   10.13    1.99
  -3  17   4    7.32    2.11
  -3  17   3   14.75    2.52
  -3  17   2   17.53    2.64
  -3  17   1   13.30    2.58
  -3  17   0    6.46    1.88
  -3  17  -1    1.49    1.05
  -3  17  -2   -0.11    0.93
  -3  17  -3    4.66    1.87
  -3  17  -4   36.52    3.33
  -3  17  -5    3.71    1.66
  -3  17  -6   -0.99    0.90
  -3  17  -7    2.95    1.38
  -3  17  -8   -0.24    0.82
  -3  17  -9    0.65    0.94
  -3  17 -10    1.88    1.10
  -3  17 -11   -0.95    0.84
  -4   0  38   11.07    2.18
  -4   0  37   -0.62    1.09
  -4   0  36    3.49    2.51
  -4   0  36    9.77    2.80
  -4   0  35   -0.50    2.00
  -4   0  35   -0.51    1.58
  -4   0  34    8.70    3.11
  -4   0  34   13.67   18.00
  -4   0  33    1.45    2.01
  -4   0  33    0.87    2.53
  -4   0  32   90.20    9.41
  -4   0  32   87.37    8.27
  -4   0  31   -0.40    1.87
  -4   0  31   -0.89    2.34
  -4   0  30   88.17    9.26
  -4   0  30   85.59    8.26
  -4   0  29   -0.31    1.71
  -4   0  29    1.24    2.17
  -4   0  28   -0.22    2.56
  -4   0  28   -0.20    1.65
  -4   0  28   -2.35    2.20
  -4   0  27   -2.29    2.66
  -4   0  27   -0.20    1.77
  -4   0  27    1.23    1.84
  -4   0  26  211.80   13.58
  -4   0  26  218.65   12.56
  -4   0  26  221.17   11.43
  -4   0  25    0.96    1.72
  -4   0  25    1.15    2.14
  -4   0  24  137.14    8.72
  -4   0  24  134.04   10.27
  -4   0  23   -2.13    1.49
  -4   0  23   -1.38    1.64
  -4   0  23   -3.90    4.07
  -4   0  22   74.50   10.86
  -4   0  22   75.71    6.28
  -4   0  22   77.65    7.37
  -4   0  21    1.94    1.49
  -4   0  21   -0.42    1.36
  -4   0  21   -3.04    2.85
  -4   0  20  263.50   19.22
  -4   0  20  278.84   21.56
  -4   0  19   -1.19    2.67
  -4   0  19   -0.99    3.81
  -4   0  18  691.47   29.30
  -4   0  18  695.21   31.43
  -4   0  17    2.49    3.62
  -4   0  17   -0.60    2.13
  -4   0  16   24.33    5.07
  -4   0  16   23.99    5.67
  -4   0  15   -1.31    2.70
  -4   0  15   -0.38    2.04
  -4   0  14  437.31   20.41
  -4   0  14  459.85   21.81
  -4   0  13   -2.80    3.03
  -4   0  13   -1.13    2.40
  -4   0  12    2.12    2.47
  -4   0  12    0.13    2.13
  -4   0  11   -0.21    2.09
  -4   0  11    0.93    2.36
  -4   0  10   35.71    8.80
  -4   0  10   33.56    8.26
  -4   0   9    1.30    1.96
  -4   0   9    0.90    2.35
  -4   0   8 4199.09   49.67
  -4   0   8 4014.39   47.78
  -4   0   7    2.82    2.42
  -4   0   7    2.19    2.54
  -4   0   6 2572.38   33.81
  -4   0   6 2495.77   31.52
  -4   0   5    0.10    1.38
  -4   0   5    2.04    1.46
  -4   0   4  241.45    9.13
  -4   0   4  236.12    7.86
  -4   0   3   -0.51    1.14
  -4   0   2  325.19    9.54
  -4   0   1    0.96    0.88
   4   0   0  255.43    6.94
  -4   0   0  259.00    5.80
   4   0   1   -0.18    0.58
   4   0   1    0.41    0.64
   4   0   1    0.32    0.67
   4   0   2 1525.15   18.73
   4   0   2 1529.03   16.42
   4   0   3    0.23    0.92
   4   0   3   -0.05    0.92
   4   0   4   35.88    4.05
   4   0   4   34.27    4.00
   4   0   5    2.35    1.14
   4   0   5    0.68    1.46
   4   0   5    0.35    1.28
   4   0   6   94.53    4.50
   4   0   6   95.22    6.59
   4   0   6   95.53    6.60
   4   0   7    0.99    1.68
   4   0   7    1.35    1.22
   4   0   7    0.85    1.49
   4   0   8  205.03    8.06
   4   0   8  219.13   11.47
   4   0   9   -0.24    1.11
   4   0   9    0.88    1.68
   4   0  10  106.85    6.74
   4   0  10  111.14    9.01
   4   0  11   -0.62    2.68
   4   0  11    1.42    1.17
   4   0  12 1140.67   24.45
   4   0  12 1136.70   31.90
   4   0  13   -0.78    2.96
   4   0  13   -0.24    1.24
   4   0  14  130.27    9.24
   4   0  14  126.44   12.14
   4   0  15    1.66    1.40
   4   0  15    3.74    3.12
   4   0  16   94.12    8.40
   4   0  16   94.05   11.13
   4   0  17   -2.00    3.13
   4   0  18   63.21   10.17
   4   0  19   -3.63    3.96
   4   0  20  295.46   22.91
   4   0  20  302.97   14.17
   4   0  20  297.83   13.09
   4   0  21    0.28    1.48
   4   0  21    4.37    2.92
   4   0  21    1.62    1.63
   4   0  21    1.46    3.47
   4   0  22  296.63   14.95
   4   0  22  283.27   11.88
   4   0  22  316.15   14.19
   4   0  23   -0.80    1.99
   4   0  23   -0.87    1.70
   4   0  24   24.66    4.61
   4   0  24   27.42    4.39
   4   0  25    4.46    2.88
   4   0  25    0.78    2.00
   4   0  26    9.13    4.00
   4   0  26    8.59    3.43
   4   0  27    0.74    2.07
   4   0  27    1.71    1.68
   4   0  28   78.13    8.20
   4   0  28   83.05    8.10
   4   0  29   -0.83    2.40
   4   0  29    0.49    1.98
   4   0  30   53.93    6.32
   4   0  31   -0.47    2.20
   4   0  32   23.99    3.92
   4   0  33   -1.01    1.41
   4   0  34   70.64    6.46
   4   0  35   -0.47    1.22
   4   0  36   -0.85    1.05
   4   0  37    1.85    1.47
  -4  -2  38    3.54    1.59
  -4  -2  37    5.56    2.05
  -4   2  36    1.42    1.89
  -4   2  36    1.63    1.71
  -4  -2  36    0.67    1.61
  -4  -2  35    0.44    1.53
  -4   2  35   -2.24    1.68
  -4   2  35   -0.52    1.40
  -4  -2  35   -0.06    1.60
  -4  -2  34   61.43    7.50
  -4   2  34   82.77    7.78
  -4   2  34   70.53    6.18
  -4  -2  34   61.38    7.12
  -4  -2  33   -1.98    2.26
  -4   2  33    2.87    1.87
  -4  -2  33    0.15    1.85
  -4   2  33   -0.49    2.08
  -4  -2  32    1.09    2.21
  -4   2  32   -0.92    1.71
  -4   2  32    0.04    1.80
  -4   2  31    7.91    2.18
  -4  -2  31    5.32    1.94
  -4  -2  31    6.63    2.94
  -4   2  31    5.00    2.31
  -4   2  31   10.27    3.35
  -4  -2  30    7.29    2.79
  -4   2  30   12.41    3.08
  -4   2  30   11.95    2.86
  -4   2  30   16.67    4.39
  -4  -2  30    7.94    3.20
  -4  -2  29  465.50   18.97
  -4   2  29  425.88   17.27
  -4   2  29  443.39   16.77
  -4   2  29  433.30   20.23
  -4  -2  29  455.81   20.11
  -4  -2  28    0.90    2.05
  -4   2  28   -1.17    1.78
  -4   2  28    1.87    2.80
  -4  -2  28    2.51    2.58
  -4   2  28   -0.84    1.79
  -4   2  27   63.43    6.84
  -4  -2  27   69.16    8.17
  -4   2  27   67.02    7.98
  -4   2  27   65.32    6.60
  -4  -2  27   73.59    7.61
  -4  -2  26   -3.67    4.56
  -4   2  26    1.56    2.17
  -4  -2  26    2.42    2.87
  -4   2  26    3.44    2.44
  -4  -2  26   -0.63    2.05
  -4   2  26    2.25    2.14
  -4  -2  25    7.54    4.77
  -4  -2  25    9.21    3.61
  -4   2  25    7.05    2.59
  -4  -2  25    7.55    2.82
  -4   2  25   11.44    3.47
  -4   2  25   10.53    3.24
  -4  -2  24   -1.47    4.38
  -4  -2  24    3.11    2.25
  -4   2  24    0.46    1.76
  -4  -2  24    1.47    1.92
  -4   2  24    6.82    3.04
  -4   2  24    4.88    2.86
  -4  -2  23  102.77   13.48
  -4  -2  23  102.04   14.98
  -4   2  23  102.09    7.47
  -4  -2  23  111.32    7.78
  -4  -2  23  110.28    9.13
  -4   2  23  107.01    8.77
  -4   2  22    5.74    2.67
  -4   2  22    3.84    1.50
  -4  -2  22    4.04    2.19
  -4  -2  22    6.46    2.14
  -4  -2  22    6.29    3.97
  -4  -2  22    6.43    3.32
  -4  -2  21  583.75   32.66
  -4   2  21  588.53   19.09
  -4  -2  21  563.75   19.43
  -4   2  21  565.40   16.32
  -4  -2  21  571.19   16.72
  -4  -2  21  564.08   30.18
  -4  -2  20  120.65   13.53
  -4  -2  20  118.40   14.27
  -4  -2  19  231.73   18.40
  -4  -2  19  241.33   19.66
  -4  -2  18   28.70    6.70
  -4  -2  18   24.59    6.51
   4  -2 -18   21.62    4.76
  -4  -2  17   25.77    8.48
  -4  -2  17   24.00    8.27
   4  -2 -17   25.27    6.41
  -4  -2  16   60.12    8.75
  -4  -2  16   55.44    8.36
  -4  -2  15  494.95   24.32
  -4  -2  15  496.81   23.91
  -4  -2  14  196.02   14.41
  -4  -2  13  146.05   12.14
  -4  -2  12   65.48    7.69
  -4  -2  11   10.01    2.78
   4  -2 -10    2.55    2.20
  -4  -2  10    1.87    2.37
   4  -2  -9  400.20   14.55
  -4  -2   9  426.23   16.56
   4  -2  -8   29.54    6.80
  -4  -2   8   25.73    5.83
   4  -2  -7   27.48    3.81
  -4  -2   7   30.02    4.05
   4  -2  -6   30.65    3.92
  -4  -2   6   33.55    4.10
   4   2  -5  305.66   11.64
   4  -2  -5  300.58   10.82
  -4  -2   5  306.07   10.74
   4  -2  -4 1128.25   20.20
  -4  -2   4 1099.21   18.64
   4   2  -3  629.33   15.24
   4  -2  -3  627.64   15.10
  -4  -2   3  626.34   12.86
   4   2  -2  138.44    7.34
   4  -2  -2  145.57    7.62
  -4   2   2  144.50    7.40
   4   2  -1 1300.10   20.54
  -4   2   1 1303.39   20.42
   4   2   0  337.61   10.10
   4  -2   0  335.41   11.10
  -4   2   0  344.92   10.35
   4   2   1   82.96    4.78
   4  -2   1   79.71    5.46
  -4   2  -1   78.65    4.82
   4   2   2  151.15    6.15
   4  -2   2  150.83    7.54
  -4   2  -2  146.72    6.46
   4  -2   3  702.95   16.73
   4   2   3  699.79   12.51
   4  -2   4 1250.10   23.57
   4   2   4 1227.40   15.69
   4  -2   5 7605.73   60.81
   4  -2   5 7565.71   62.21
   4   2   5 7590.78   35.93
   4  -2   6 4921.62   51.50
   4  -2   6 4858.31   52.87
   4  -2   7 1218.01   27.21
   4  -2   7 1193.01   27.67
   4  -2   8 1176.47   27.86
   4  -2   8 1181.54   28.63
  -4   2  -8 1169.74   20.79
   4  -2   9  100.39   10.75
   4  -2   9  116.58   12.28
  -4   2  -9   81.71    6.75
   4  -2  10  142.07   13.20
   4  -2  10  129.60   10.68
  -4   2 -10  128.67    7.20
   4  -2  11  269.10   15.94
  -4   2 -11  263.56   10.70
   4  -2  12  506.86   22.46
   4  -2  13  168.53   13.63
   4  -2  14  124.19   12.53
   4  -2  15  150.30   14.24
   4  -2  15  153.88   11.81
   4  -2  16   21.78    4.79
   4  -2  16   21.12    5.62
   4  -2  17   25.91    5.32
   4  -2  17   24.93    6.49
   4  -2  18   14.49    5.36
   4  -2  18    9.94    3.60
   4  -2  19   23.29    6.95
   4  -2  19   21.37    3.67
   4  -2  19   23.64    4.57
   4  -2  20    9.31    4.59
   4  -2  20   10.84    2.79
   4   2  20   11.06    2.57
   4   2  20    9.64    2.59
   4  -2  20    7.91    2.46
   4   2  21   26.03    4.35
   4  -2  21   27.16    4.54
   4   2  21   23.86    3.61
   4  -2  21   21.26    6.43
   4  -2  21   26.71    4.52
   4   2  21   25.36    4.39
   4   2  22    4.07    1.79
   4  -2  22    5.50    2.60
   4   2  22    4.49    2.08
   4  -2  22    4.79    2.30
   4   2  22    3.75    1.83
   4  -2  22   10.87    5.52
   4  -2  23  136.94   17.53
   4   2  23  128.58    8.18
   4   2  23  135.56   10.20
   4  -2  23   76.70    8.66
   4   2  23  132.06    9.49
   4  -2  23   77.01    8.01
   4   2  24    7.55    3.44
   4  -2  24   10.45    3.64
   4   2  24   10.06    2.94
   4   2  24    6.45    2.49
   4  -2  24    6.78    3.08
   4  -2  24    7.28    5.38
   4  -2  25  207.95   22.60
   4  -2  25  215.18   13.77
   4   2  25  209.19   12.98
   4   2  25  190.90   11.69
   4  -2  25  206.39   12.47
   4   2  25  200.11   10.42
   4   2  26   64.70    6.20
   4   2  26   63.43    6.99
   4  -2  26   65.43    7.26
   4  -2  26   63.35   12.67
   4  -2  26   66.03    8.04
   4   2  26   66.96    7.82
   4  -2  27    5.21    2.29
   4   2  27    7.67    3.48
   4   2  27    3.29    1.74
   4  -2  27    6.55    3.12
   4  -2  28  119.20    9.88
   4   2  28  103.32    8.68
   4   2  28  106.56    9.95
   4  -2  28  114.85   10.15
   4   2  29    6.40    2.38
   4  -2  29    8.64    2.79
   4   2  29    5.33    2.21
   4   2  30   14.53    3.56
   4  -2  30   16.19    3.74
   4  -2  31  102.12    9.13
   4   2  31  113.15    8.32
   4   2  32    4.14    1.90
   4  -2  32    2.74    2.60
   4   2  33   25.75    3.89
   4  -2  33   11.77    4.40
   4   2  34    4.08    1.72
   4  -2  34    2.35    2.64
   4   2  35    1.52    1.51
   4  -2  35   -0.25    1.20
   4  -2  36    3.66    1.54
   4  -2  37   13.78    2.21
  -4  -4  38    2.68    1.29
  -4  -4  37   17.60    2.74
  -4  -4  36    2.28    1.57
  -4  -4  35   51.11    6.00
  -4   4  35   65.93    5.96
  -4   4  34    0.66    1.85
  -4  -4  34    1.27    2.37
  -4   4  33    0.81    2.08
  -4   4  33    0.90    1.45
  -4  -4  33   -1.35    1.86
  -4   4  32   69.51    6.12
  -4  -4  32   68.53    7.37
  -4   4  32   65.59    6.85
  -4  -4  32   67.55    7.06
  -4   4  31   10.70    2.97
  -4  -4  31   14.45    3.80
  -4  -4  31   15.13    3.69
  -4   4  31   14.25    3.13
  -4  -4  30   15.73    4.16
  -4   4  30   17.79    3.83
  -4   4  30   22.93    4.09
  -4  -4  30   17.33    3.69
  -4   4  29    8.94    2.36
  -4  -4  29   12.33    3.15
  -4   4  29   14.24    3.13
  -4   4  29   12.32    2.82
  -4  -4  29   15.15    3.77
  -4  -4  28   30.66    5.72
  -4   4  28   31.24    5.10
  -4   4  28   39.03    4.93
  -4  -4  28   34.55    5.23
  -4   4  28   31.78    4.48
  -4   4  27   -0.64    1.54
  -4  -4  27    0.03    2.05
  -4   4  27    1.85    2.03
  -4  -4  27   -0.78    2.03
  -4   4  27    0.50    1.80
  -4   4  26   54.41    6.39
  -4   4  26   65.56    7.80
  -4  -4  26   57.21    6.56
  -4  -4  26   61.54    7.18
  -4   4  26   59.85    6.00
  -4  -4  26   63.76   12.99
  -4  -4  26   59.19   12.97
  -4  -4  25    1.53    3.23
  -4  -4  25    6.81    4.78
  -4  -4  25    2.02    1.86
  -4   4  25    1.40    2.01
  -4   4  25    1.19    1.59
  -4  -4  24    0.62    3.44
  -4  -4  24    5.18    4.27
  -4   4  24    2.53    2.13
  -4   4  24   -2.65    2.12
  -4  -4  24    0.14    1.79
  -4  -4  23   10.88    5.89
  -4  -4  23    8.29    5.34
  -4   4  23   15.12    3.63
  -4   4  23   10.46    3.62
  -4  -4  23   15.75    4.47
  -4   4  22   84.54    6.11
  -4   4  22   82.11    6.71
  -4  -4  22   82.79    7.80
  -4   4  22   86.55    7.48
  -4  -4  22   79.70   13.60
  -4  -4  22   88.04   13.21
  -4   4  21   17.20    3.66
  -4  -4  21   17.72    3.62
  -4   4  21   19.91    3.32
  -4  -4  21   18.73    6.50
  -4  -4  21   18.99    7.14
  -4   4  21   15.45    2.89
  -4   4  20    0.01    1.38
  -4   4  20    0.64    1.06
  -4  -4  20   -0.36    1.29
  -4  -4  20   -3.09    3.44
  -4  -4  20   -1.20    2.95
  -4   4  20   -0.29    2.56
  -4  -4  19   14.23    5.97
  -4  -4  19    6.93    4.90
  -4   4  19   16.04    5.15
  -4   4  18 1015.23   34.23
  -4  -4  18 1043.85   41.14
  -4  -4  17   52.24    9.58
  -4   4  17   54.78    8.40
  -4   4  16    9.98    4.25
  -4  -4  16    7.67    4.08
   4  -4 -15  131.90   10.79
  -4   4  15  114.24   10.99
  -4  -4  15  121.00   12.63
  -4   4  14    2.99    2.56
   4  -4 -14    3.00    2.59
  -4  -4  14   -0.09    2.95
   4  -4 -13  215.66   13.02
  -4   4  13  208.18   13.93
  -4  -4  13  199.64   15.24
   4  -4 -12   41.49    5.62
  -4  -4  12   42.30    6.79
  -4   4  12   41.82    6.31
  -4  -4  11   26.10    5.27
   4  -4 -11   23.31    4.12
  -4   4  11   25.90    4.87
   4  -4 -10   59.09    6.38
  -4  -4  10   55.02    7.31
  -4   4  10   61.83    7.30
   4   4 -10   49.63    7.08
  -4   4   9    3.55    2.54
   4  -4  -9   -0.34    1.32
   4   4  -9    0.18    2.01
  -4  -4   9    1.18    2.56
  -4   4   8   29.84    4.94
  -4  -4   8   30.59    4.77
   4   4  -8   27.08    4.65
  -4  -4   7  328.76   14.87
  -4   4   7  332.27   15.31
   4   4  -7  330.74   15.49
  -4  -4   6   96.63    8.03
  -4   4   6   85.41    8.80
   4   4  -6  107.12    9.25
  -4   4   5   29.55    4.69
   4   4  -5   29.67    4.58
  -4   4   4  389.29   15.58
   4   4  -4  400.82   15.80
  -4   4   3    0.04    2.31
   4   4  -3   -0.08    1.44
  -4   4   2   18.09    3.79
   4  -4  -2   14.11    3.48
   4   4  -2   16.58    3.63
   4  -4  -1   11.99    3.15
  -4   4   1    8.68    2.82
   4   4  -1   10.49    2.87
   4   4   0   62.34    5.88
  -4   4   0   62.89    6.17
   4  -4   0   64.34    5.91
   4   4   1  126.08    7.98
  -4   4  -1  134.29    8.71
   4  -4   1  127.94    8.35
   4  -4   2  130.21    8.86
   4   4   2  129.74    8.39
   4  -4   3   65.36    6.17
   4   4   3   63.56    5.53
   4  -4   4  128.82    8.91
   4   4   4  124.37    7.39
   4  -4   5   25.86    4.54
   4   4   5   27.60    3.94
   4  -4   6  398.14   17.10
   4   4   6  379.08   12.68
   4   4   7   80.28    5.61
   4  -4   7   82.83    8.00
   4  -4   7   79.77    7.97
   4   4   8  185.57    8.39
  -4   4  -8  189.20   11.82
   4  -4   8  199.62   14.43
   4  -4   8  189.47   12.86
  -4   4  -9  727.25   22.42
   4   4   9  720.04   15.63
   4  -4   9  762.45   27.59
   4  -4   9  730.96   25.80
  -4   4 -10  168.53   11.00
   4   4  10  164.14    6.86
   4  -4  10  176.70   13.89
   4  -4  10  173.43   13.07
  -4   4 -11  202.77   12.27
   4  -4  11  208.22   15.45
   4  -4  11  190.88   14.62
   4  -4  12  726.30   30.16
  -4   4 -12  693.54   23.31
   4  -4  13    8.31    4.17
  -4   4 -13    5.75    2.23
   4  -4  14   21.20    6.72
  -4   4 -14   18.54    4.65
   4  -4  15   71.11   10.55
   4  -4  16   51.12    9.34
   4  -4  17    7.99    5.06
   4  -4  18    5.01    1.95
   4  -4  18    5.32    3.23
   4  -4  18    4.14    2.66
   4   4  18    5.27    1.32
   4  -4  18    3.03    1.69
   4  -4  19   -0.37    3.51
   4   4  19    3.93    2.21
   4  -4  19    0.85    1.58
   4  -4  19    3.14    2.31
   4  -4  19    2.38    1.30
   4  -4  20  199.83   20.32
   4   4  20  167.60    8.84
   4  -4  20  197.40   11.14
   4   4  20  173.48   10.50
   4  -4  20  186.46   12.10
   4   4  20  202.06   11.09
   4  -4  20  188.65    9.84
   4  -4  21    3.58    2.11
   4   4  21    2.40    2.10
   4  -4  21   -0.08    2.88
   4   4  21    2.74    2.20
   4   4  21    1.44    1.39
   4   4  21    1.21    1.97
   4  -4  21    3.82    2.15
   4  -4  21    4.51    2.30
   4   4  22  260.53   11.19
   4  -4  22  270.85   11.82
   4  -4  22  202.13   12.08
   4   4  22  241.31   12.09
   4  -4  22  268.10   25.16
   4   4  22  261.14   13.23
   4  -4  22  180.32   12.63
   4   4  23   12.41    4.06
   4  -4  23    5.98    3.41
   4  -4  23    9.03    6.45
   4  -4  23    4.54    2.37
   4   4  23    1.47    2.00
   4  -4  23    4.39    2.27
   4   4  23    8.43    3.87
   4   4  24    6.83    1.92
   4   4  24    5.42    2.59
   4  -4  24    5.80    2.31
   4  -4  24    4.51    5.02
   4  -4  24    5.75    1.77
   4   4  24    4.67    2.33
   4  -4  24    3.78    1.79
   4   4  25   18.10    3.09
   4  -4  25   24.67    4.72
   4   4  25   17.80    3.30
   4   4  25   26.02    4.70
   4  -4  25   22.04    7.06
   4   4  26   28.62    4.44
   4   4  26   26.13    4.99
   4   4  26   28.57    4.70
   4  -4  26   29.71    5.27
   4   4  27   64.78    5.60
   4   4  27   62.60    6.70
   4   4  27   64.57    6.54
   4  -4  27   74.17    7.84
   4   4  28  120.78    7.65
   4   4  28  120.27    9.37
   4  -4  28  130.46    9.88
   4   4  28  118.66    8.47
   4  -4  29   25.50    3.59
   4  -4  29   34.63    5.15
   4   4  29   30.22    4.29
   4  -4  30   14.62    3.41
   4   4  30   16.02    3.21
   4  -4  31    6.61    1.83
   4   4  31    7.47    2.21
   4  -4  32   20.12    3.82
   4  -4  33    3.67    2.06
  -4   4 -34   50.65    4.26
   4  -4  34   56.68    5.43
  -4   4 -35    2.77    1.27
   4  -4  35    2.29    1.65
   4  -4  36   17.88    2.45
   4   6 -37    1.66    1.00
   4   6 -36   10.60    2.05
  -4  -6  36   12.07    2.00
  -4  -6  35    3.05    1.61
  -4  -6  34   24.16    3.65
  -4   6  33    1.02    1.29
  -4  -6  33   -0.08    1.38
  -4   6  32   24.81    3.70
  -4   6  32   28.68    3.60
  -4  -6  32   22.83    4.01
  -4  -6  31    7.21    2.45
  -4   6  31    8.66    2.20
  -4   6  31   11.70    2.82
  -4  -6  30   18.42    3.83
  -4   6  30   23.07    4.00
  -4   6  30   22.21    3.57
  -4   6  29  124.97    8.39
  -4  -6  29  114.86    8.95
  -4   6  29  109.54    8.58
  -4   6  28   -1.01    1.73
  -4  -6  28   -0.01    1.93
  -4  -6  28    2.79    1.90
  -4   6  28    0.75    2.08
  -4   6  27   36.44    4.89
  -4  -6  27   33.28    5.22
  -4  -6  27   31.11    5.19
  -4   6  27   33.83    4.93
  -4   6  26   26.52    4.05
  -4  -6  26   30.07    4.89
  -4  -6  26   25.78    4.62
  -4   6  26   30.09    4.53
  -4  -6  25   -0.44    5.05
  -4   6  25    0.04    1.37
  -4   6  25    2.61    1.95
  -4  -6  25    2.83    2.05
  -4  -6  24   44.15    6.18
  -4  -6  24   38.55   10.16
  -4  -6  24   35.41    9.12
  -4   6  24   37.40    5.09
  -4  -6  24   37.05    5.31
  -4   6  24   66.11    6.60
  -4   6  24   40.77    4.89
  -4   6  23   21.96    4.26
  -4  -6  23   16.83    3.99
  -4   6  23   19.36    3.40
  -4  -6  23   14.29    5.27
  -4  -6  23   24.94    8.56
  -4   6  23   18.46    3.83
  -4   6  22   23.16    3.30
  -4  -6  22   21.98    7.76
  -4  -6  22   20.15    6.57
  -4   6  22   21.34    3.45
  -4  -6  22   21.15    4.21
  -4   6  21  240.97   12.25
  -4  -6  21  263.85   25.46
  -4  -6  21  253.53   23.70
  -4  -6  21  239.03   12.70
  -4   6  21  247.45   10.66
  -4  -6  20   23.92    7.67
  -4   6  20   20.88    3.22
  -4   6  19   68.31    5.89
  -4   6  19   75.97   10.39
  -4  -6  19   78.01   13.19
  -4   6  19   68.03    6.33
  -4   6  18   30.43    3.95
  -4   6  18   24.24    3.21
  -4   6  18   32.81    7.04
  -4  -6  18   29.73    7.79
  -4   6  18   23.67    3.49
  -4   6  17  134.87    7.79
  -4   6  17  138.91   14.48
  -4  -6  17  128.45   15.82
  -4   6  17  133.75    8.71
  -4  -6  16  134.74   15.08
  -4   6  16  130.85   13.07
  -4  -6  15  102.31   13.16
  -4   6  15  107.60   11.63
  -4  -6  14    8.36    3.74
  -4   6  14   12.83    4.38
   4   6 -13  113.48   12.57
  -4  -6  13  124.80   13.40
  -4   6  13  119.97   12.12
   4   6 -12  166.66   14.57
  -4  -6  12  173.10   14.97
  -4   6  12  171.06   13.98
   4   6 -11   48.40    7.88
  -4  -6  11   49.54    7.72
  -4   6  11   48.72    7.12
   4   6 -10  286.69   18.50
  -4  -6  10  279.57   18.02
  -4   6  10  281.97   17.51
   4   6  -9  141.33   12.53
  -4  -6   9  146.53   12.38
  -4   6   9  155.14   12.27
   4   6  -8   55.91    8.85
  -4  -6   8   38.37    7.34
  -4   6   8   61.13    8.91
   4   6  -7    7.23    3.31
  -4  -6   7   10.78    3.28
  -4   6   7   12.85    4.07
   4   6  -6  153.97   13.14
  -4   6   6  169.58   12.93
  -4   6   5   54.81    7.17
   4   6  -5   54.70    7.17
   4  -6  -5   53.70    6.57
  -4   6   4 1023.99   30.09
   4   6  -4 1024.59   30.73
   4  -6  -4  984.28   26.97
  -4   6   3  498.25   20.82
   4   6  -3  503.95   21.05
   4  -6  -3  498.66   18.79
   4   6  -2  251.17   14.99
   4  -6  -2  243.83   13.27
   4   6  -1   52.80    6.75
   4  -6  -1   52.00    6.07
   4   6   0  654.93   23.17
   4  -6   0  649.59   21.66
   4  -6   1    9.55    2.28
   4   6   1   11.40    2.86
   4   6   2   66.60    8.38
   4  -6   2   33.07    7.38
   4   6   3  118.62    9.41
   4  -6   3  113.23    9.41
   4  -6   4    4.81    1.92
   4   6   4    6.28    2.50
   4   6   5 1895.20   37.29
   4  -6   5 1912.19   40.76
   4   6   6  227.16   12.73
   4  -6   6  227.17   14.53
  -4   6  -7   31.73    6.28
   4  -6   7   32.44    5.63
   4   6   7   33.11    4.90
   4  -6   8   16.57    4.51
   4  -6   8   17.58    5.24
   4   6   8   17.07    3.43
  -4   6  -8   12.44    3.80
   4  -6   9  104.15   14.68
   4  -6   9  149.17   13.69
   4   6   9  147.00   11.73
  -4   6  -9  140.39   14.21
   4  -6  10   67.15    9.53
   4  -6  10   65.20    8.88
   4   6  10   74.07    6.68
  -4   6 -10   68.59    8.60
   4  -6  11  128.27   13.65
   4  -6  11  129.62   13.10
  -4   6 -11  126.73   11.97
   4  -6  12    1.60    2.68
  -4   6 -12   -3.08    3.08
   4  -6  13   59.52    9.68
  -4   6 -13   63.10    8.89
   4  -6  14  207.67   18.87
  -4   6 -14  189.66   15.46
   4  -6  15  108.19   14.17
   4   6  15  107.57    7.36
  -4   6 -15  105.30   11.99
   4  -6  16   20.87    6.92
   4   6  16   25.13    3.79
   4  -6  17    4.43    3.09
   4   6  17    4.34    2.35
   4  -6  17    6.30    2.98
   4   6  18   54.98    5.78
   4  -6  18   63.52    6.12
   4  -6  18   62.94    6.33
   4  -6  18   59.89   11.02
   4  -6  19   16.87    3.60
   4   6  19   16.85    3.67
   4   6  19   13.82    2.56
   4  -6  19   19.20    3.64
   4  -6  19   16.62    7.10
   4   6  20   46.16    5.54
   4  -6  20   44.24   10.39
   4   6  20   41.38    4.52
   4  -6  20   40.50    4.75
   4  -6  20   39.54    5.30
   4   6  21    8.72    3.33
   4  -6  21    5.35    4.57
   4   6  21    7.49    2.03
   4  -6  21    7.86    2.33
   4  -6  21    9.51    3.36
   4   6  22    2.84    1.69
   4  -6  22    3.47    2.12
   4  -6  22    1.58    3.08
   4   6  22    3.88    1.25
   4  -6  22    7.36    2.19
   4  -6  23   32.32    8.72
   4  -6  23   31.85    4.49
   4  -6  23   31.78    4.73
   4   6  23   31.10    3.96
   4  -6  24   14.40    3.23
   4   6  24   14.17    2.89
   4  -6  24   15.21    3.82
   4  -6  25  111.62    7.86
   4  -6  25  114.93    9.25
   4   6  25  110.58    7.11
   4  -6  26    6.68    3.84
   4  -6  27    8.20    2.98
   4  -6  28  105.77    8.49
   4  -6  29   47.86    5.74
   4  -6  30   24.79    3.77
   4  -6  30   27.76    4.21
  -4   6 -31  175.37    9.33
   4  -6  31  155.51    7.91
   4  -6  31  166.52    9.64
  -4   6 -32   -0.60    1.36
   4  -6  32    4.99    2.51
  -4   6 -33   42.89    4.04
   4  -6  33   43.21    4.50
  -4   6 -34    1.27    1.25
   4  -6  34    1.54    1.34
   4   8 -35   -0.06    1.10
   4   8 -34   -1.20    1.03
   4   8 -33   12.03    2.56
  -4  -8  33   10.44    2.10
  -4   8  32   44.51    4.08
   4   8 -32   45.62    4.60
  -4  -8  32   37.28    4.05
   4   8 -31   13.16    3.26
  -4  -8  31   13.26    2.71
  -4   8  31   15.94    2.73
  -4   8  30   60.92    5.19
   4   8 -30   45.60    5.84
  -4  -8  30   49.94    5.00
  -4   8  29   34.15    4.20
  -4  -8  29   34.90    4.41
  -4   8  28    7.33    2.31
  -4  -8  28    4.76    1.98
  -4   8  27   12.22    3.06
  -4  -8  27    6.79    2.70
  -4   8  26   60.01    6.00
  -4  -8  26   49.73    5.80
  -4   8  25   12.98    3.32
  -4  -8  25   12.57    3.18
  -4  -8  24   84.33    7.42
  -4   8  24   94.83    7.51
  -4   8  24   91.98    6.82
  -4  -8  23    9.36    3.35
  -4   8  23   10.72    2.86
  -4  -8  22   -3.12    3.85
  -4  -8  22   -1.69    4.31
  -4   8  22    0.12    1.47
  -4  -8  22    1.43    1.76
  -4   8  21   58.27    5.33
  -4  -8  21   49.23    5.72
  -4  -8  21   43.30    9.82
  -4  -8  20   24.40    8.31
  -4   8  20   24.97    3.67
  -4  -8  20   23.30    3.81
  -4   8  19   50.19    5.87
  -4  -8  19   49.42   10.88
  -4   8  19   51.97    5.15
  -4   8  19   57.54    6.27
  -4   8  18  276.54   12.01
  -4  -8  18  258.80   23.55
  -4   8  18  260.51   10.93
  -4   8  18  273.54   12.51
  -4  -8  17    3.56    4.03
  -4   8  17    9.71    2.55
  -4   8  17    9.40    3.19
  -4  -8  16   97.53   14.05
  -4   8  16   95.75    7.43
  -4  -8  15    7.24    3.21
  -4   8  15   19.83    4.25
  -4  -8  14   35.01    7.73
  -4   8  14   35.72    4.26
   4   8 -13    4.62    2.77
  -4  -8  13    3.21    3.00
  -4   8  13    5.94    2.58
  -4   8  12  142.10    8.28
   4   8 -12  142.87   15.67
  -4  -8  12  138.13   14.80
  -4  -8  11    5.08    2.88
   4   8 -11    7.34    3.87
  -4  -8  10    3.02    2.65
   4   8 -10    2.45    2.17
  -4  -8   9   39.97    7.65
   4   8  -9   38.53    7.65
  -4  -8   8   22.37    7.32
   4   8  -8   31.69    8.00
  -4  -8   7   28.92    6.83
   4  -8  -7   26.73    4.90
   4   8  -7   25.92    6.20
   4  -8  -6  199.09   13.25
   4   8  -6  225.28   17.75
   4   8  -5   42.98    7.48
   4  -8  -5   38.91    5.91
   4  -8  -4  140.96   10.99
   4   8  -4  150.85   14.24
   4  -8  -3   23.83    5.18
   4   8  -3   23.40    6.21
   4  -8  -2  266.73   15.69
   4   8  -2  286.57   19.39
   4  -8  -1  157.35   11.87
   4   8  -1  161.32   14.43
   4  -8   0  617.19   23.83
   4   8   0  613.67   27.26
   4  -8   1  583.86   23.42
   4   8   1  563.66   25.90
   4  -8   2 1741.94   41.40
   4   8   2 1836.32   46.59
   4  -8   3   11.61    3.46
   4   8   3   12.56    4.12
   4  -8   4    4.55    1.86
   4   8   4    5.95    2.40
   4  -8   5  425.36   21.82
   4   8   5  435.23   21.88
  -4   8  -5  442.06   24.72
   4  -8   6   10.58    3.94
   4   8   6   18.92    6.99
  -4   8  -6   15.13    6.02
   4  -8   7   18.86    4.95
  -4   8  -7   19.96    6.02
   4   8   7   23.37    4.82
  -4   8  -8 1591.22   48.49
   4   8   8 1641.11   41.78
   4  -8   8 1584.77   46.01
   4  -8   8 1625.87   50.96
   4  -8   9    2.26    2.89
   4   8   9    7.52    3.08
  -4   8  -9    5.92    3.67
   4  -8   9    2.86    2.77
   4  -8  10    0.87    3.45
  -4   8 -10    0.25    1.60
  -4   8 -10    1.42    2.94
   4  -8  10    3.90    2.54
   4   8  11    1.50    1.71
  -4   8 -11    5.10    2.39
   4  -8  11    5.70    3.73
  -4   8 -11    1.71    2.16
  -4   8 -12  344.30   23.82
   4   8  12  351.96   13.10
   4  -8  12  342.58   25.56
  -4   8 -12  354.84   14.40
   4   8  13   19.07    3.41
  -4   8 -13   17.21    5.01
  -4   8 -13   19.09    3.40
   4   8  14  179.69    9.50
   4  -8  14  166.21   18.35
  -4   8 -14  157.43   16.63
  -4   8 -14  177.94   11.16
   4   8  15  186.81   10.34
   4  -8  15  188.33   20.17
  -4   8 -15  172.03   17.93
  -4   8 -15  188.92   11.51
   4   8  16   91.91    7.25
   4  -8  16   96.48   14.92
   4   8  17   53.37    5.74
   4  -8  17   55.01   12.01
   4   8  18   17.40    3.20
   4  -8  18   20.76    7.96
   4   8  19   29.39    4.33
   4  -8  19   32.57    9.24
   4   8  20   34.95    5.04
   4  -8  20   38.32    5.14
   4  -8  20   33.81    9.33
   4   8  21   25.51    4.59
   4  -8  21   25.33    4.12
   4  -8  21   23.23    3.74
   4   8  22   17.81    4.13
   4  -8  22   15.37    3.35
  -4   8 -22   19.17    4.40
   4  -8  22   17.17    3.86
   4  -8  23    5.12    2.27
  -4   8 -23    7.66    3.10
   4  -8  23    8.12    2.70
   4  -8  24   34.49    4.52
  -4   8 -24   35.95    5.29
   4  -8  24   36.36    4.86
   4  -8  25   43.34    5.07
   4  -8  25   41.87    4.66
  -4   8 -25   53.79    6.32
   4  -8  26   24.61    3.63
   4  -8  26   23.65    3.97
  -4   8 -26   30.19    5.16
   4  -8  27   19.27    3.40
  -4   8 -27   12.76    2.71
   4  -8  28   47.48    5.17
  -4   8 -28   57.00    5.80
   4  -8  29    0.89    1.10
  -4   8 -29    1.14    1.39
  -4   8 -30    8.19    2.27
   4  -8  30    9.33    2.03
   4  -8  30    9.81    2.08
  -4   8 -31    2.21    1.38
   4  -8  31    5.18    3.05
  -4   8 -32   27.17    2.97
   4  10 -32    5.20    1.34
   4  10 -31    8.73    1.80
  -4  10  30    1.06    1.01
   4  10 -30    1.10    1.25
  -4  10  29   22.77    2.99
   4  10 -29   26.05    3.49
  -4  10  28   10.10    2.38
   4  10 -28    7.24    2.79
   4  10 -27   48.88    6.40
  -4  10  27   73.83    5.64
   4  10 -26   37.06    5.50
  -4  10  26   48.50    4.91
  -4  10  25    1.84    1.94
   4  10 -25    2.02    2.38
  -4  10  24   13.63    3.02
   4  10 -24   17.09    4.03
  -4  10  24   12.57    2.68
   4  10 -23    0.93    2.09
  -4  10  23    4.01    2.17
   4  10 -22   21.05    4.21
  -4  10  22   17.27    2.99
   4  10 -21   87.91    8.10
  -4  10  21   88.22    6.45
   4  10 -20   23.81    4.30
  -4  10  20   26.58    3.94
  -4  10  19  148.00    9.66
   4  10 -19  152.24   10.50
  -4  10  19  147.04    8.41
   4  10 -18   32.35    5.15
  -4  10  18   39.16    5.04
  -4 -10  17  201.59   21.98
  -4  10  17  228.59   11.85
   4  10 -17  233.81   12.82
   4  10 -16    3.80    1.99
  -4 -10  16    0.82    2.71
  -4  10  16    2.75    1.72
   4  10 -16    0.85    1.81
   4  10 -15   45.10    5.50
  -4 -10  15   39.30    9.62
  -4  10  15   46.33    6.04
   4  10 -15   42.89    5.93
  -4 -10  14   -2.67    2.80
   4  10 -14   -1.65    1.63
   4  10 -14    3.75    3.36
  -4  10  14    2.88    1.99
  -4 -10  13  139.79   17.33
   4  10 -13  148.08    9.01
   4  10 -13  139.53    9.51
   4  10 -13  134.51   17.41
  -4  10  13  141.83    9.17
  -4 -10  12   57.93   11.39
   4  10 -12   80.86    6.76
   4  10 -12   82.09    7.31
  -4  10  12   83.59    6.87
   4  10 -12   81.95   13.60
  -4 -10  11   52.41   10.20
   4  10 -11   50.56   10.79
   4  10 -11   52.64    5.57
  -4  10  11   51.04    5.27
   4  10 -11   52.08    5.61
   4  10 -10    4.82    3.42
  -4 -10  10    4.29    2.67
   4  10 -10    2.33    1.88
  -4  10  10    4.57    1.78
   4  10 -10    1.99    1.78
  -4 -10   9   89.41   12.95
   4  10  -9   99.85    7.84
   4  10  -9  100.59    7.47
   4  10  -9   93.79   13.59
  -4  10   9   97.71    7.22
  -4 -10   8   86.51   13.14
   4  10  -8  128.45    8.58
   4  10  -8  115.94    8.33
  -4  10   8  101.89    8.17
   4  10  -8  113.54   16.35
   4  10  -7    2.73    3.37
   4  10  -7    2.61    1.81
   4  10  -7    2.09    2.31
  -4  10   7    4.42    3.33
  -4 -10   7    4.69    2.57
  -4 -10   6  140.00   15.77
   4  10  -6  155.54    9.07
   4  10  -6  149.89   16.96
   4  10  -6  152.21    9.11
  -4  10   6  144.44    9.10
   4  10  -5   13.92    5.55
   4  10  -5   16.36    3.02
  -4  10   5   19.15    3.81
   4  10  -5   16.63    3.19
   4  10  -4   59.05   10.46
   4  10  -4   55.88    5.46
  -4  10   4   56.55    5.66
   4  10  -4   57.18    5.45
   4  10  -3  114.66   14.51
  -4  10   3  120.73    8.02
   4  10  -3  112.46    7.83
   4  10  -3  110.77    7.66
   4  10  -2  230.04   20.35
  -4  10   2  238.77   11.29
   4  10  -2  215.39   10.49
   4  10  -2  227.00   10.83
   4  10  -1  175.18   17.40
  -4  10   1  190.08   18.76
   4  10  -1  162.20    9.05
  -4  10   1  193.58   10.47
   4  10  -1  180.04    9.89
  -4  10   0   81.18   12.24
   4  10   0   75.05   11.75
   4  10   0   78.49    6.95
  -4  10   0   86.46    7.17
   4  10   0   66.53    6.10
  -4  10  -1    1.50    4.10
   4  10   1    0.80    2.41
  -4  10  -1    5.28    4.76
   4  10   1    2.39    5.17
  -4  10  -2  615.24   34.45
   4  10   2  625.12   33.29
  -4  10  -2  600.93   18.41
  -4  10  -3  104.74   14.15
   4  10   3  102.47   13.57
   4  10   3   94.42    7.03
  -4  10  -3  108.43    8.76
  -4  10  -4   35.80    8.42
   4  10   4   39.77    8.80
   4  10   4   36.88    4.61
  -4  10  -4   36.48    6.26
  -4  10  -5  967.37   43.11
   4  10   5  998.09   40.37
   4  10   5  909.15   20.87
  -4  10  -5  937.27   23.44
   4  10   6    0.66    1.20
  -4  10  -6   -2.42    3.78
   4  10   6   -0.94    2.14
  -4  10  -6    5.73    3.76
   4  10   7    8.79    3.38
  -4  10  -7   10.97    5.04
   4 -10   7   10.56    4.74
   4  10   7   12.59    2.83
   4  10   7   11.08    2.51
  -4  10  -7   12.12    3.39
  -4  10  -8  517.79   32.23
   4  10   8  485.38   15.91
   4  10   8  488.57   15.16
   4 -10   8  539.33   33.53
  -4  10  -8  525.41   17.67
  -4  10  -9   98.15   16.07
   4  10   9  102.35    7.41
   4  10   9   94.45    7.66
  -4  10  -9   89.51    8.35
  -4  10 -10   -0.47    2.75
   4 -10  10   -0.64    3.10
   4  10  10    1.17    1.46
   4  10  10    1.24    1.70
  -4  10 -10   -0.20    1.75
  -4  10 -11  484.60   32.50
   4  10  11  498.19   16.50
   4  10  11  491.81   15.37
   4 -10  11  511.63   34.00
  -4  10 -11  519.68   18.40
   4  10  12   21.42    3.23
   4  10  12   25.53    3.86
  -4  10 -12   27.17    4.46
  -4  10 -12   23.54    7.13
   4 -10  12   25.20    7.97
   4  10  13   13.78    2.87
  -4  10 -13   13.79    3.18
  -4  10 -13   26.71   10.00
   4 -10  13   15.22    6.27
   4  10  14    3.24    1.96
  -4  10 -14    1.91    2.34
  -4  10 -14    4.88    3.17
   4 -10  14    2.31    4.00
   4  10  15   12.46    3.00
  -4  10 -15   13.52    3.81
  -4  10 -15   16.43    7.35
   4 -10  15    7.36    3.35
   4  10  16  100.32    7.74
  -4  10 -16  104.48    8.76
   4 -10  16  107.35   16.37
   4  10  17    1.76    1.92
  -4  10 -17   -0.25    2.07
   4  10  18   47.12    5.46
  -4  10 -18   47.13    5.97
   4  10  19   19.63    3.55
  -4  10 -19   21.90    4.14
   4  10  20    6.39    2.01
   4 -10  20    3.40    2.00
  -4  10 -20    2.93    2.60
   4  10  21   33.93    4.31
   4 -10  21   29.88    4.35
  -4  10 -21   35.97    5.35
   4  10  22   10.16    2.43
   4 -10  22   11.69    3.10
  -4  10 -22    7.36    2.50
   4 -10  23   11.36    2.75
  -4  10 -23   13.80    3.27
  -4  10 -24    2.41    1.98
   4 -10  24   -0.28    1.32
  -4  10 -25    5.57    2.57
   4 -10  25    3.38    1.82
  -4  10 -26    1.35    1.57
  -4  10 -27   20.34    3.52
  -4  10 -28    1.95    1.39
  -4  10 -29   21.32    2.90
   4 -10  29   21.21    2.85
  -4  10 -30    0.82    1.02
   4 -10  30    2.99    1.30
   4  12 -29    2.34    1.04
   4  12 -28    9.49    1.97
   4  12 -27    6.19    2.03
   4  12 -26   11.56    2.41
  -4  12  26   13.57    2.39
   4  12 -25    3.51    1.82
  -4  12  25    5.26    1.78
   4  12 -24   93.14    6.92
  -4  12  24   98.66    6.21
  -4  12  23   10.78    2.52
  -4  12  23    9.64    2.13
   4  12 -23   10.88    2.29
  -4  12  22    9.40    2.15
   4  12 -22    4.89    1.99
  -4  12  21   54.78    4.64
   4  12 -21   50.04    5.63
  -4  12  20  319.86   11.73
   4  12 -20  304.00   13.54
  -4  12  19  253.87   10.72
   4  12 -19  240.68   12.24
  -4  12  18   86.47    7.16
  -4  12  18   89.83    6.48
   4  12 -18   87.02    7.62
  -4  12  17    9.74    3.18
   4  12 -17    8.42    2.95
  -4  12  16   83.67    7.21
   4  12 -16   87.78    7.60
  -4  12  15   10.20    3.46
   4  12 -15    2.24    2.43
   4  12 -14    0.54    2.21
  -4  12  14    1.78    1.78
   4  12 -13   13.37    3.24
  -4  12  13   17.76    3.56
   4  12 -12   16.74    3.97
  -4  12  12   18.72    4.02
   4  12 -11   92.01    7.76
  -4  12  11   92.60    7.24
   4  12 -10   10.58    5.54
   4  12 -10   12.47    3.41
  -4  12  10   14.63    3.46
  -4  12   9   31.29    8.42
  -4 -12   9   33.79    9.05
   4  12  -9   26.61    7.10
   4  12  -9   38.46    5.35
  -4  12   9   38.28    4.97
  -4  12   8    9.15    5.86
  -4 -12   8    1.29    3.58
   4  12  -8    6.78    5.00
   4  12  -8   11.11    3.53
  -4  12   8    6.46    2.46
  -4  12   7   20.49    7.09
  -4 -12   7   16.62    6.82
   4  12  -7   19.67    7.54
   4  12  -7   17.19    3.70
  -4  12   7   21.28    3.90
  -4  12   6   49.87   12.04
  -4 -12   6   43.55   10.04
   4  12  -6   40.03   10.18
   4  12  -6   39.73    5.23
  -4  12   6   42.13    5.45
  -4  12   5   38.73   10.28
  -4 -12   5   30.67    8.75
   4  12  -5   38.01    9.92
   4  12  -5   36.67    5.20
  -4  12   5   45.55    5.55
  -4  12   4   18.88    7.09
  -4 -12   4   16.40    7.25
  -4  12   4   17.70    4.10
   4  12  -4   15.99    6.87
   4  12  -4   17.62    4.21
   4  12  -3   67.24   13.07
   4  12  -3   68.24    6.93
  -4  12   3   82.38    7.26
  -4  12   3   68.07   12.59
  -4  12   2   84.52   13.59
  -4  12   2  100.26    8.21
   4  12  -2   88.80    7.53
   4  12  -2   89.41   14.82
  -4  12   1   52.41   11.56
   4  12  -1   55.32   11.49
   4  12  -1   50.81    5.96
  -4  12   1   62.16    6.86
  -4  12   0   88.10    7.88
   4  12   0   80.29    6.68
  -4  12   0   88.91   14.55
   4  12   0   76.48   13.67
   4  12   1   16.75    7.24
  -4  12  -1   21.62    8.03
  -4  12  -1   39.57    6.91
   4  12   1   25.58    4.91
   4  12   2  173.86    9.81
  -4  12  -2  178.98   10.83
   4  12   2  156.93   18.43
  -4  12  -2  176.78   20.55
  -4  12  -3  145.29   10.45
   4  12   3  119.40    8.40
   4  12   3  112.92   16.96
  -4  12  -3  131.66   17.93
  -4  12  -4   39.24    7.41
   4  12   4   39.78    5.06
   4  12   4   26.35    8.39
  -4  12  -4   28.93    8.35
   4  12   4   28.00    5.13
   4 -12   5  302.34   27.36
   4  12   5  294.50   12.22
  -4  12  -5  306.14   14.04
   4  12   5  276.79   12.48
   4  12   5  269.71   24.02
  -4  12  -5  302.78   27.20
   4  12   6   10.38    2.85
  -4  12  -6   11.89    6.27
  -4  12  -6    0.78    5.85
   4 -12   6    7.05    5.15
   4  12   6    6.02    2.33
  -4  12  -7  144.23   19.38
   4 -12   7  146.91   19.38
  -4  12  -7  150.65   10.15
   4  12   7  157.24    9.04
   4  12   7  146.14    9.26
  -4  12  -8    4.95    3.35
   4 -12   8   -2.18    5.63
   4  12   8    1.99    1.75
  -4  12  -8   -4.45    6.25
   4  12   8    3.31    1.88
   4  12   9   46.47    5.08
  -4  12  -9   47.96    6.09
   4  12   9   39.70    4.98
   4  12  10   25.20    4.04
  -4  12 -10   22.58    4.02
   4  12  10   20.93    3.42
  -4  12 -11    5.52    2.29
   4  12  11    7.73    2.59
   4  12  11    6.29    2.11
   4  12  12  122.58    8.32
  -4  12 -12  126.88    9.38
   4  12  13   47.31    5.32
  -4  12 -13   49.37    6.58
   4  12  14   17.41    4.44
  -4  12 -14    8.31    4.08
   4  12  15  124.56    8.21
  -4  12 -15  134.86    9.79
   4  12  16   66.29    6.07
  -4  12 -16   72.32    6.99
   4  12  17   18.76    3.19
  -4  12 -17   22.92    3.98
   4  12  18   22.18    3.66
  -4  12 -18   22.09    4.04
   4  12  19   22.91    3.36
  -4  12 -19   21.03    4.13
   4 -12  19   23.93    3.59
  -4  12 -20   73.67    6.47
   4  12  20   77.89    5.91
   4 -12  20   75.62    6.17
  -4  12 -21    5.16    2.30
   4 -12  21    3.96    2.04
  -4  12 -22    1.78    2.46
   4 -12  22    3.92    1.83
   4 -12  23   10.33    2.16
  -4  12 -23    6.64    2.77
  -4  12 -24    7.16    1.98
  -4  12 -25    2.34    1.40
  -4  12 -26   11.63    2.31
   4 -12  26   10.95    2.46
  -4  12 -27    2.04    1.09
   4 -12  27    1.33    0.96
   4  14 -24   21.97    2.22
   4  14 -23   41.06    3.46
   4  14 -22    9.53    1.88
  -4  14  21   29.62    3.10
   4  14 -21   31.86    3.33
   4  14 -20    4.30    1.74
  -4  14  20    6.30    1.55
   4  14 -19   -1.84    1.79
  -4  14  19   -0.08    1.10
   4  14 -18   19.98    3.23
  -4  14  18   19.30    2.69
  -4  14  17   56.69    4.64
   4  14 -17   57.69    5.52
  -4  14  16   21.01    2.97
   4  14 -16   17.25    3.23
  -4  14  16   24.70    3.24
  -4  14  15   44.57    4.51
   4  14 -15   38.79    4.42
  -4  14  14   16.89    3.11
   4  14 -14   12.46    2.59
  -4  14  13   15.36    2.95
   4  14 -13   10.17    2.59
   4  14 -12    1.16    1.39
  -4  14  12    3.19    1.50
   4  14 -11   -3.15    1.78
  -4  14  11    0.50    1.55
  -4  14  10   71.45    6.25
   4  14 -10   68.89    6.19
   4  14  -9    1.35    2.85
  -4  14   9    1.21    1.96
  -4  14   8  199.32   10.55
   4  14  -8  188.23   10.34
  -4  14   7  115.84    8.31
   4  14  -7  104.13    7.79
  -4  14   6   14.02    4.03
   4  14  -6   11.50    3.40
  -4  14   5   23.71    4.29
   4  14  -5   16.39    4.32
   4  14  -4   97.02    7.47
  -4  14   4  104.10    7.84
   4  14  -3   13.41    4.23
  -4  14   3   26.04    5.14
  -4  14   2   14.83    3.58
   4  14  -2   19.30    4.14
   4  14  -1   37.67    4.91
  -4  14   1   49.57    6.05
   4  14   0   94.37    7.02
  -4  14   0   98.23    7.85
   4  14   0   77.43    6.67
   4  14   1   10.92    4.00
   4  14   1    9.23    3.01
   4  14   2    9.60    3.21
  -4  14  -2   20.89    5.29
   4  14   2   22.51    3.99
   4  14   3   95.62    6.91
  -4  14  -3  105.78    9.26
   4  14   3   81.03    7.77
   4  14   4  147.00    8.29
   4  14   4  138.40    8.43
   4  14   5    2.57    2.66
   4  14   5   10.44    2.87
  -4  14  -5   10.56    5.47
   4  14   6   11.14    3.73
   4  14   6   10.10    2.51
  -4  14  -6    7.82    2.98
   4  14   7   32.11    3.94
   4  14   7   40.24    4.04
  -4  14  -7   36.61    5.50
   4  14   8   68.24    5.37
  -4  14  -8   67.57    6.65
   4  14   9    8.04    2.35
  -4  14  -9    9.14    3.33
   4  14  10   -0.80    1.14
  -4  14 -10    2.42    2.47
   4  14  11   13.20    2.34
  -4  14 -11   12.20    2.98
   4  14  12    1.97    1.35
  -4  14 -12    2.66    2.23
   4  14  13    5.58    1.97
  -4  14 -13    5.67    2.99
   4  14  14   28.46    3.30
  -4  14 -14  401.52   15.39
  -4  14 -15   -2.02    2.38
   4  14  15    1.54    0.98
  -4  14 -16    3.83    2.01
   4  14  16    0.28    1.03
   4  14  17    6.64    1.68
   4 -14  17    3.03    1.79
  -4  14 -18   63.14    5.39
   4 -14  18   56.34    4.90
  -4  14 -19    1.31    1.29
   4 -14  19    1.22    1.28
   4 -14  20   38.80    3.43
  -4  14 -20   43.13    4.11
  -4  14 -21    2.21    1.62
   4 -14  21    1.44    1.04
   4 -14  22    1.86    1.26
  -4  14 -22    2.94    1.28
  -4  14 -23    6.56    1.44
   4  16 -15    3.09    1.31
  -4  16  15    3.64    1.21
   4  16 -14   -0.25    1.23
  -4  16  14    3.77    1.43
   4  16 -13    8.98    1.74
  -4  16  13   10.67    1.89
  -4  16  12   19.03    3.86
   4  16 -12    2.06    1.13
  -4  16  11  101.16    5.76
   4  16 -11   84.89    5.08
  -4  16  10   57.63    4.34
   4  16 -10   52.43    4.10
  -4  16   9   34.53    3.54
   4  16  -9   27.21    3.13
  -4  16   8    1.78    1.24
   4  16  -8    6.30    1.79
  -4  16   7   35.34    3.65
   4  16  -7   22.21    2.83
  -4  16   6   20.93    3.60
   4  16  -6   20.77    3.02
  -4  16   5   57.08    5.05
   4  16  -5   46.58    4.68
  -4  16   4   75.62    5.91
   4  16  -4   77.91    5.24
   4  16  -3    9.46    2.81
  -4  16   3   14.87    3.20
  -4  16   2   37.97    4.34
   4  16  -2   38.85    3.97
  -4  16   1  120.12    7.73
  -4  16   0  263.29   10.85
  -4  16  -1  155.60    8.84
  -4  16  -2  119.84    7.30
  -4  16  -3   40.87    5.69
  -4  16  -4   79.97    6.13
  -4  16  -5  123.11    7.84
  -4  16  -6  196.17    9.35
  -4  16  -7   65.37    5.49
  -4  16  -8   55.49    4.84
  -4  16  -9   18.19    2.72
  -4  16 -10   53.44    4.57
  -4  16 -11   38.32    3.75
  -4  16 -12    0.71    1.21
  -4  16 -13   16.61    2.49
  -4  16 -14   10.97    2.07
   4 -16  14   13.17    2.13
  -4  16 -15   67.08    4.22
   4 -16  15   55.68    4.00
  -4  16 -16   33.51    2.83
  -5   1  38   12.84    2.35
  -5  -1  38   16.63    2.57
  -5  -1  37    5.14    2.14
  -5   1  37    9.39    3.01
  -5   1  36   21.39    3.34
  -5  -1  36   20.38    3.56
  -5   1  36   11.40    4.24
  -5  -1  36   10.02    4.12
  -5   1  35    0.78    1.65
  -5  -1  35    2.35    2.00
  -5   1  35    0.37    2.11
  -5  -1  35   -0.25    1.86
  -5   1  34    1.78    1.64
  -5  -1  34   -0.46    1.61
  -5  -1  34    0.06    2.20
  -5   1  34    0.08    1.98
  -5   1  33  120.75   11.73
  -5  -1  33  123.41   11.65
  -5   1  33  155.24   10.03
  -5  -1  33  172.79   10.91
  -5   1  32    0.24    1.92
  -5  -1  32    2.11    1.82
  -5  -1  32    0.33    2.04
  -5   1  32   -0.06    2.18
  -5  -1  31    8.74    2.93
  -5   1  31    8.01    2.80
  -5  -1  31   11.51    4.84
  -5   1  31   12.33    3.48
  -5   1  30   98.17    8.20
  -5   1  30   89.51    8.36
  -5  -1  30   99.11    8.81
  -5   1  30  101.51    9.81
  -5  -1  30  105.17    9.80
  -5   1  29   18.46    4.30
  -5   1  29   17.08    4.13
  -5  -1  29   16.22    3.55
  -5  -1  29   31.60    5.43
  -5   1  29   17.16    3.97
  -5  -1  28   15.90    9.24
  -5   1  28    8.49    3.10
  -5   1  28    6.14    3.39
  -5  -1  28    7.86    3.65
  -5  -1  27   28.91    5.10
  -5  -1  27   24.09    4.31
  -5   1  27   27.48    4.41
  -5  -1  27   27.80    5.15
  -5   1  27   23.68    4.89
  -5  -1  26   13.32    3.55
  -5   1  26   12.70    3.45
  -5  -1  26   10.71    3.77
  -5   1  26   12.22    3.90
  -5  -1  26   15.11    5.99
  -5   1  26   13.12    3.29
  -5  -1  25   36.55    8.70
  -5   1  25   36.43    5.00
  -5  -1  25   17.23    4.07
  -5   1  25   34.92    5.27
  -5  -1  25   33.18    4.53
  -5   1  24   11.81    3.46
  -5  -1  24   12.55    4.85
  -5   1  24   15.61    3.72
  -5  -1  24   12.21    3.82
  -5  -1  24   11.75    3.14
  -5   1  23   18.42    3.90
  -5  -1  23   20.70    9.70
  -5   1  23   15.56    3.11
  -5  -1  23   19.74    3.95
  -5  -1  23   18.49    3.67
  -5   1  22    1.62    1.34
  -5  -1  22    1.43    1.83
  -5  -1  22    0.98    1.30
  -5  -1  22    2.09    3.79
  -5  -1  22    1.38    2.76
  -5   1  22    0.86    1.55
  -5  -1  21   16.25    5.57
  -5  -1  21   19.98    6.07
  -5   1  21   17.57    3.14
  -5  -1  21   18.78    3.18
  -5  -1  21   15.04    3.22
  -5   1  21   13.82    2.95
  -5  -1  20    1.27    3.01
  -5  -1  20    2.77    4.14
  -5   1  20    3.35    3.62
  -5   1  19   42.30    8.13
  -5  -1  19   39.04    8.47
  -5  -1  19   44.30    8.87
  -5  -1  18   55.03    9.09
  -5   1  18   51.55    8.28
  -5  -1  18   60.73    9.10
  -5   1  17  139.30   13.07
  -5  -1  17  141.63   13.20
  -5  -1  17  136.70   13.70
  -5   1  16  129.46   12.34
  -5  -1  16  133.17   12.72
  -5  -1  16  126.88   12.62
  -5  -1  15    4.85    2.55
  -5  -1  15    6.55    3.34
  -5   1  15    4.42    2.42
  -5  -1  14   74.16    8.83
  -5   1  14   74.82    8.72
  -5  -1  14   74.78    8.94
  -5  -1  13  467.69   20.94
  -5   1  13  456.47   20.18
  -5  -1  13  432.82   20.03
  -5   1  12    1.02    2.51
  -5  -1  12    0.57    2.75
  -5  -1  12    4.60    2.90
  -5  -1  11   13.08    3.75
  -5  -1  11   14.49    3.98
  -5   1  11   12.70    3.10
  -5  -1  10  208.16   12.87
  -5   1  10  218.31   12.51
  -5  -1  10  202.88   11.84
  -5   1   9  352.06   15.09
  -5  -1   9  345.37   14.16
  -5   1   8  741.30   20.62
  -5  -1   8  702.53   18.97
  -5   1   7   49.53    5.43
  -5  -1   7   48.82    4.75
  -5   1   6  582.43   16.79
  -5  -1   6  554.29   14.57
  -5   1   5 1373.61   23.96
  -5  -1   5 1319.93   20.47
   5  -1  -4  601.89   15.15
  -5   1   4  632.59   15.38
  -5  -1   4  611.85   12.10
  -5  -1   3  232.86    7.09
   5  -1  -3  278.28   11.41
  -5  -1   2  352.22    6.03
   5  -1  -2  345.26   10.66
   5  -1  -1   84.45    5.37
   5  -1   0  797.38   16.33
   5  -1   0  831.20   15.75
   5   1   1   44.11    3.02
   5  -1   1   50.78    4.50
   5   1   2  622.33    9.59
   5   1   2  601.97   11.07
   5  -1   2  617.05   14.40
  -5   1  -2  614.36   10.60
   5   1   3  144.33    5.98
   5  -1   3  151.88    7.10
   5  -1   3  148.36    7.57
   5   1   3  145.81    5.92
  -5   1  -3  147.49    4.87
   5   1   4  677.14   14.12
   5  -1   4  703.24   17.60
   5   1   4  652.50   14.81
   5  -1   4  717.66   16.78
   5   1   5    7.94    2.33
   5   1   5    7.00    2.07
   5  -1   5    8.16    2.54
   5  -1   5    7.64    2.09
   5   1   6   78.01    5.62
   5  -1   6   79.46    6.28
   5   1   6   76.81    5.82
   5  -1   6   84.93    6.63
   5  -1   7  644.92   19.20
   5   1   7  621.18   18.15
   5  -1   7  635.85   19.15
  -5   1  -8  320.12    8.32
   5  -1   8  316.66   14.52
   5   1   8  323.71   14.05
   5  -1   8  323.95   14.62
  -5   1  -9  198.31    6.48
   5   1   9  191.85   11.63
   5  -1   9  206.39   12.29
   5  -1   9  204.48   12.20
   5   1  10  127.36   10.33
   5  -1  10  129.60   10.84
   5  -1  10  124.80   11.24
   5  -1  11  773.64   20.44
   5   1  11  797.75   25.56
   5  -1  11  785.86   26.24
   5   1  12    8.09    2.48
   5  -1  12    7.48    2.43
   5  -1  12    9.66    3.44
   5  -1  13 1335.76   28.87
   5   1  13 1396.41   37.40
   5  -1  13 1380.67   38.10
   5  -1  14  153.84   11.36
   5   1  14  175.39   15.26
   5  -1  14  173.41   16.12
   5  -1  15    3.41    2.88
   5  -1  15    0.60    1.55
   5   1  15    1.77    2.38
   5  -1  16  648.35   22.32
   5   1  16  670.36   29.76
   5  -1  16  665.84   30.15
   5   1  17   18.90    5.35
   5  -1  17   20.79    6.09
   5  -1  18  303.90   22.68
   5  -1  19  228.19   20.07
   5  -1  19  235.41   12.69
   5  -1  19  250.26   11.97
   5   1  20    4.64    3.21
   5  -1  20    8.26    3.66
   5  -1  20    3.12    2.53
   5  -1  20    7.66    3.01
   5   1  20    5.74    2.84
   5   1  21   99.03    7.93
   5  -1  21  104.52    8.36
   5  -1  21   98.25   14.13
   5  -1  21   90.10    6.91
   5   1  21   87.38    6.49
   5   1  21  103.99    8.68
   5  -1  21   98.32    8.82
   5   1  22  126.51    9.14
   5  -1  22  122.89    9.11
   5   1  22  117.49    8.09
   5  -1  22  105.77    7.75
   5   1  22  114.40    7.83
   5  -1  22  122.39    9.95
   5   1  22  118.30    9.38
   5  -1  22  119.38   15.97
   5  -1  23    2.16    1.74
   5   1  23    2.32    2.73
   5  -1  23    0.97    1.48
   5  -1  23    0.15    1.61
   5   1  23    2.09    2.87
   5  -1  23    1.71    2.70
   5   1  23    5.22    2.31
   5   1  24   92.77    7.95
   5  -1  24   90.76    7.94
   5   1  24   90.29    8.61
   5  -1  24   94.89    9.31
   5  -1  25    6.83    2.97
   5   1  25    4.66    2.54
   5  -1  25   10.06    3.89
   5   1  25    6.66    3.28
   5   1  26   56.13    6.28
   5  -1  26   62.31    6.65
   5  -1  26   62.75    7.61
   5   1  26   60.72    7.39
   5   1  27    9.77    3.08
   5  -1  27    7.27    3.13
   5   1  27    9.81    3.42
   5  -1  27    7.80    3.00
   5   1  28   14.03    3.78
   5  -1  28   12.30    3.32
   5   1  28   11.90    3.57
   5  -1  29   43.91    6.02
   5   1  29   39.88    5.77
   5  -1  30    0.91    2.66
   5   1  30   -0.26    2.07
   5   1  31    3.80    2.57
   5  -1  31    2.57    2.38
   5   1  32    8.52    2.73
   5  -1  32    6.16    2.91
   5   1  33   17.08    3.42
   5  -1  33    3.75    2.77
   5   1  34   -1.13    1.14
   5  -1  34    1.17    1.81
   5   1  35    3.07    1.56
   5  -1  35    2.32    1.75
   5  -1  36    7.97    2.04
   5   1  36   10.46    2.07
   5  -1  37    5.47    1.47
  -5  -3  38    0.91    1.13
  -5  -3  37    3.93    1.74
  -5  -3  36   56.51    6.15
  -5   3  36   65.91    6.03
  -5  -3  35    9.12    3.76
  -5   3  35   17.98    3.46
  -5   3  34    6.99    2.00
  -5  -3  34    2.53    2.80
  -5  -3  34    6.23    2.56
  -5   3  34    8.26    2.64
  -5  -3  33   46.20    6.89
  -5   3  33   58.87    5.62
  -5   3  33   66.78    6.85
  -5  -3  33   55.77    6.43
  -5  -3  32  100.03    8.82
  -5   3  32   90.84    7.40
  -5   3  32   91.92    8.21
  -5  -3  32   95.83    9.05
  -5   3  32   94.66    7.16
  -5  -3  31   23.34    4.75
  -5   3  31   24.84    4.42
  -5  -3  31   28.13    4.88
  -5   3  31   21.06    3.51
  -5   3  31   26.76    4.28
  -5  -3  30  215.09   13.80
  -5  -3  30  257.08   14.44
  -5   3  30  210.60   11.58
  -5   3  30  230.28   11.88
  -5   3  30  239.02   14.11
  -5  -3  29    0.07    2.14
  -5   3  29   -0.03    2.38
  -5  -3  29    3.45    2.60
  -5   3  29    1.23    1.66
  -5   3  29    0.17    1.83
  -5   3  28    2.29    1.76
  -5  -3  28    2.34    2.44
  -5   3  28   -1.73    1.71
  -5  -3  28    1.12    2.25
  -5   3  28    0.56    2.12
  -5   3  27   41.78    5.45
  -5  -3  27   43.00    6.37
  -5   3  27   42.50    5.96
  -5  -3  27   44.71    5.92
  -5   3  27   37.51    4.95
  -5   3  26   62.03    6.44
  -5  -3  26   59.69    7.45
  -5   3  26   58.98    6.99
  -5  -3  26   60.04   12.75
  -5  -3  26   61.61   11.63
  -5   3  26   63.18    6.00
  -5   3  25    3.75    1.45
  -5   3  25    3.28    1.48
  -5  -3  25    2.77    2.35
  -5   3  25    6.38    2.64
  -5  -3  25    8.45    5.22
  -5  -3  25    6.54    3.62
  -5  -3  24   -7.15    5.39
  -5  -3  24   -3.91    3.85
  -5  -3  24    0.03    1.49
  -5   3  24   -1.82    1.56
  -5   3  24    0.36    1.94
  -5   3  24    2.20    2.19
  -5   3  23   65.92    6.00
  -5  -3  23   65.27    7.08
  -5   3  23   69.17    7.03
  -5  -3  23   62.97   11.69
  -5  -3  23   67.47   11.24
  -5   3  22   62.05    5.88
  -5  -3  22   52.74   10.52
  -5  -3  22   60.35   10.64
  -5   3  22   59.53    6.37
  -5  -3  22   59.41    6.55
  -5   3  21   54.98    4.89
  -5  -3  21   58.29    6.22
  -5   3  21   55.22    5.82
  -5   3  21   53.67    8.31
  -5   3  21   56.71    5.53
  -5  -3  21   52.62   10.29
  -5  -3  21   61.46   10.35
  -5   3  20    7.44    2.61
  -5   3  20   11.11    4.46
  -5  -3  20    7.49    4.05
  -5  -3  20    8.53    5.02
  -5  -3  19  476.16   28.53
  -5   3  19  469.98   23.74
  -5  -3  19  488.31   27.92
  -5   3  18   36.66    7.11
   5  -3 -18   37.27    6.33
  -5  -3  18   40.42    8.74
  -5  -3  18   39.91    8.43
  -5  -3  17   76.79   10.70
  -5  -3  17   73.33   10.23
   5  -3 -17   71.18    8.12
  -5  -3  16  561.13   27.33
   5  -3 -16  506.40   22.12
  -5  -3  15   57.49    8.67
   5  -3 -15   53.00    6.78
   5  -3 -14   -1.59    2.17
  -5  -3  14   -1.91    3.96
   5  -3 -13 1523.43   34.58
  -5  -3  13 1568.04   40.03
   5  -3 -12    4.59    1.91
  -5  -3  12   -0.32    2.90
   5  -3 -11   76.37    7.50
  -5  -3  11   70.26    8.09
   5  -3 -10  316.78   14.33
  -5  -3  10  332.61   16.08
   5  -3  -9  134.72   11.50
  -5  -3   9  114.36   10.00
   5  -3  -8  125.98    8.52
  -5  -3   8  131.72    8.97
   5   3  -7  540.84   18.60
   5  -3  -7  534.71   17.06
  -5  -3   7  556.42   17.64
   5   3  -6  170.68   10.07
  -5  -3   6  169.04    9.04
   5  -3  -6  165.56    9.21
   5   3  -5   15.60    3.30
  -5  -3   5   13.10    2.60
   5  -3  -5   17.07    3.35
  -5   3   5   15.79    3.34
   5   3  -4  307.14   12.91
   5  -3  -4  322.25   12.43
  -5   3   4  315.41   12.87
  -5  -3   4  302.07   11.14
  -5   3   3  400.23   15.33
   5   3  -3  400.43   15.27
  -5   3   2 1197.87   23.65
   5   3  -2 1207.59   24.08
   5   3  -1  769.50   18.70
  -5   3   1  756.73   18.49
   5  -3  -1  772.59   19.57
   5  -3   0   17.66    3.10
  -5   3   0   15.19    2.93
   5   3   0   17.34    3.02
   5   3   1  441.88   13.70
  -5   3  -1  455.26   14.30
   5  -3   1  453.75   15.38
   5  -3   2   14.63    2.98
   5   3   2   13.86    2.45
  -5   3  -2   14.43    2.58
   5   3   3  332.05   10.99
   5  -3   3  320.65   13.29
   5   3   4  352.67   11.18
   5  -3   4  359.80   14.47
   5   3   5  836.97   16.36
   5  -3   5  813.73   22.64
   5   3   6  195.32    8.14
   5  -3   6  192.53   12.05
   5  -3   6  186.20   11.07
   5   3   7    4.60    1.25
   5  -3   7    3.34    1.73
   5  -3   7    4.37    2.50
   5  -3   8  347.29   17.29
   5  -3   8  340.38   16.48
  -5   3  -9  202.97   10.52
   5  -3   9  213.77   13.51
   5  -3   9  202.88   12.91
  -5   3 -10  506.57   16.95
   5  -3  10  509.37   22.53
   5  -3  10  521.52   22.20
  -5   3 -11    8.88    2.38
   5  -3  11    7.97    3.80
   5  -3  11    9.00    3.42
   5  -3  12  642.71   27.46
  -5   3 -12  660.32   20.08
   5  -3  12  677.63   27.69
   5  -3  13 1130.03   37.05
  -5   3 -13 1066.17   25.91
   5  -3  14  151.10   14.25
   5  -3  15  286.34   19.97
   5  -3  16  346.67   23.31
   5  -3  17   89.95   12.27
   5  -3  17   95.06   10.20
   5   3  18   68.07    6.56
   5  -3  18   70.38    7.14
   5  -3  18   65.96   11.35
   5  -3  19  333.09   15.26
   5   3  19  318.45   13.53
   5  -3  19  301.21   24.44
   5  -3  19  314.10   13.77
   5   3  20   18.89    4.04
   5   3  20   21.68    3.70
   5  -3  20   22.52    7.18
   5  -3  20   15.85    3.08
   5   3  20   21.38    4.47
   5  -3  20   21.62    4.48
   5  -3  20   19.64    4.35
   5   3  20   20.23    3.95
   5   3  21  142.40    8.60
   5  -3  21  141.84   17.63
   5  -3  21  144.56    9.80
   5   3  21  136.85    9.16
   5  -3  21  134.29    8.36
   5   3  21  119.76    7.55
   5   3  21  131.11    9.51
   5  -3  21  145.72   10.94
   5   3  22   48.75    5.34
   5   3  22   42.23    5.70
   5  -3  22   51.96    6.85
   5  -3  22   47.90    6.04
   5  -3  22   46.26   10.84
   5  -3  22   50.56    5.43
   5   3  22   41.76    5.23
   5   3  22   46.07    4.83
   5  -3  23   39.68    5.57
   5  -3  23   37.10   10.28
   5   3  23   42.72    5.53
   5  -3  23   41.83    6.45
   5   3  23   42.67    5.74
   5   3  23   36.57    4.66
   5  -3  23   43.21    5.30
   5  -3  24   81.92    7.69
   5   3  24   79.61    7.29
   5   3  24   77.54    6.37
   5  -3  24   81.73    6.83
   5   3  24   77.26    7.50
   5  -3  24   86.51    8.79
   5  -3  24   92.26   15.32
   5   3  25  117.03    9.06
   5  -3  25  127.83   10.06
   5   3  25  116.77    7.82
   5  -3  25  125.94    8.35
   5  -3  25  126.72   18.27
   5  -3  25  131.87   10.77
   5   3  25  115.80    9.62
   5   3  26   58.68    5.48
   5   3  26   52.79    6.52
   5   3  26   59.45    6.55
   5  -3  26   60.78    7.15
   5  -3  27    3.90    2.00
   5   3  27    3.18    2.17
   5  -3  27    5.07    2.09
   5   3  27    1.56    1.82
   5  -3  28    5.27    2.95
   5   3  28    3.07    2.08
   5   3  29    0.89    2.05
   5  -3  29    0.00    2.02
   5   3  30    1.34    1.69
   5  -3  30    0.67    2.09
   5   3  31   23.43    3.76
   5  -3  31   14.45    3.73
   5   3  32    5.52    1.91
   5  -3  32    5.25    2.45
   5   3  33    4.86    1.81
   5  -3  33    1.29    1.72
   5  -3  34    7.06    2.32
   5  -3  35    5.60    1.75
   5  -3  36    6.66    1.83
  -5  -5  37    3.67    1.35
  -5  -5  36    1.46    1.38
  -5  -5  35    2.97    2.34
  -5   5  35    1.68    1.55
  -5  -5  34   12.00    2.85
  -5   5  34    6.82    2.10
  -5   5  33   65.32    5.50
  -5   5  33   56.68    5.74
  -5  -5  33   65.89    6.29
  -5   5  32    3.01    2.02
  -5   5  32    2.06    1.50
  -5  -5  32   -1.71    2.11
  -5   5  31    1.96    1.83
  -5  -5  31    2.58    2.40
  -5   5  31    1.26    1.72
  -5  -5  31    1.64    1.65
  -5   5  30   16.69    3.91
  -5  -5  30   11.67    3.48
  -5   5  30   14.56    3.31
  -5  -5  30   15.70    4.03
  -5   5  29    4.23    1.60
  -5   5  29    6.33    2.50
  -5  -5  29    8.10    3.53
  -5  -5  28   17.43    4.43
  -5   5  28   20.06    4.20
  -5   5  28   22.66    3.73
  -5  -5  28   19.14    4.49
  -5   5  27    8.68    3.22
  -5  -5  27    5.36    2.27
  -5   5  27    9.53    3.04
  -5  -5  27    7.46    2.60
  -5   5  26    2.29    2.37
  -5  -5  26    0.75    1.93
  -5   5  26   -1.03    1.66
  -5  -5  26    5.48    4.98
  -5  -5  26   -0.41    1.75
  -5  -5  25   35.01   10.26
  -5  -5  25   39.56    9.63
  -5   5  25   33.92    4.98
  -5   5  25   56.44    7.65
  -5  -5  25   39.68    5.61
  -5  -5  24   44.30   10.93
  -5  -5  24   39.04    9.79
  -5  -5  24   40.52    5.83
  -5   5  24   46.97    5.82
  -5   5  24   43.51    5.35
  -5   5  23   64.63    6.74
  -5  -5  23   73.67   13.73
  -5   5  23   63.36    5.52
  -5  -5  23   62.88   12.25
  -5  -5  23   59.93    6.87
  -5   5  23   65.73    6.33
  -5  -5  22   18.18    3.84
  -5  -5  22   17.46    6.61
  -5  -5  22   17.33    6.96
  -5   5  22   19.42    3.03
  -5   5  22   17.98    3.40
  -5  -5  21  146.21   17.59
  -5  -5  21  125.07    9.50
  -5   5  21  138.01    9.43
  -5   5  21  138.42    7.69
  -5  -5  21  138.11   16.74
  -5   5  20   23.49    4.11
  -5  -5  20   21.99    4.45
  -5   5  20   31.92    7.22
  -5  -5  20   27.69    8.42
  -5  -5  20   38.48   10.20
  -5   5  20   27.13    4.00
  -5  -5  19  448.91   28.96
  -5   5  19  473.82   25.26
  -5   5  19  454.57   13.55
  -5  -5  18   11.85    6.73
  -5   5  18   10.09    6.17
  -5  -5  17   16.22    5.90
  -5   5  17   15.77    4.88
  -5  -5  16  123.16   13.65
  -5   5  16  133.05   12.92
  -5  -5  15   97.38   12.08
  -5   5  15  102.45   11.35
  -5  -5  14   27.93    6.51
  -5   5  14   29.63    6.28
  -5  -5  13  925.41   33.46
  -5   5  13  911.04   31.63
  -5  -5  12   42.84    7.22
  -5   5  12   38.08    6.37
  -5  -5  11   10.92    3.56
   5   5 -11   13.29    3.80
  -5   5  11   15.16    4.10
  -5  -5  10  109.69   10.47
  -5   5  10  113.75   10.46
   5   5 -10  105.78   10.71
  -5  -5   9  143.26   12.93
   5   5  -9  146.64   15.04
  -5  -5   8  149.12   11.24
  -5   5   8  152.70   11.88
   5   5  -8  155.09   12.13
  -5  -5   7  431.44   18.55
  -5   5   7  463.71   19.84
   5   5  -7  467.59   20.55
  -5  -5   6   79.24    7.80
  -5   5   6   82.59    8.50
   5   5  -6   70.03    7.83
  -5   5   5 1034.89   29.77
   5   5  -5 1058.14   29.83
  -5   5   4  933.93   26.87
   5   5  -4  986.56   28.75
  -5   5   3  163.66   11.66
   5  -5  -3  149.51   10.86
   5   5  -3  159.37   11.49
  -5   5   2   92.45    8.51
   5  -5  -2   92.91    8.07
   5   5  -2   93.27    8.23
  -5   5   1   43.39    5.77
   5  -5  -1   37.43    5.55
   5   5  -1   39.79    5.45
  -5   5   0   59.70    6.84
   5   5   0   55.37    6.23
   5  -5   0   63.60    6.56
   5   5   1 1186.27   28.00
   5  -5   1 1116.74   28.20
   5   5   2   58.93    6.17
   5  -5   2   58.75    6.44
   5   5   3    6.53    2.98
   5  -5   3    7.88    3.22
   5   5   4   11.09    3.16
   5  -5   4    6.51    2.92
   5   5   5   33.97    4.45
   5  -5   5   38.42    5.86
   5   5   6   22.59    3.77
   5  -5   6   20.26    4.14
   5   5   7  172.75    9.70
   5  -5   7  180.07   12.85
   5  -5   7  184.01   13.87
   5  -5   8   65.50    8.55
   5   5   8   63.11    5.93
   5  -5   8   67.05    9.18
   5  -5   9   33.87    6.59
   5  -5   9   31.04    5.67
  -5   5  -9   30.89    5.38
   5   5   9   32.89    3.86
  -5   5 -10  297.27   16.85
   5  -5  10  302.53   20.11
   5  -5  10  292.09   18.79
  -5   5 -11  168.84   12.53
   5  -5  11  180.15   15.16
   5  -5  11  167.13   14.51
  -5   5 -12   71.96    8.48
   5  -5  12   66.74   10.24
   5  -5  12   66.30   10.24
   5  -5  13 1292.03   44.12
  -5   5 -13 1225.25   34.98
   5  -5  14  317.64   22.31
  -5   5 -14  293.13   17.63
   5  -5  15    0.18    2.65
   5  -5  16   15.30    5.82
   5   5  16   15.97    3.05
   5  -5  17   18.07    3.16
   5   5  17   21.31    3.84
   5  -5  17   21.62    7.06
   5  -5  17   23.85    3.39
   5  -5  18  111.29   15.94
   5  -5  18  108.37    8.45
   5   5  18  113.03    7.60
   5  -5  18  118.66    7.98
   5   5  18  115.14    8.48
   5  -5  19  506.83   33.39
   5   5  19  500.69   15.99
   5  -5  19  498.90   17.66
   5  -5  19  499.10   16.47
   5   5  19  503.88   17.15
   5  -5  20    4.20    2.22
   5  -5  20    5.58    2.97
   5   5  20    0.09    2.35
   5  -5  20   -2.83    3.03
   5   5  20    3.74    2.58
   5  -5  21  180.17   11.24
   5  -5  21  167.09    9.40
   5   5  21  173.96   10.43
   5  -5  21  179.46   20.55
   5  -5  22   76.35    7.28
   5  -5  22   71.34    6.48
   5   5  22   70.74    7.29
   5  -5  22   84.63   14.55
   5  -5  23   93.14    7.56
   5  -5  23   96.33   16.43
   5  -5  23   99.50    9.08
   5  -5  24    7.80    4.24
   5  -5  24    5.97    1.90
   5   5  24    5.60    1.89
   5  -5  24    3.69    2.22
   5  -5  25   26.80    3.97
   5   5  25   25.41    4.25
   5  -5  25   27.64    4.90
   5  -5  26   10.53    2.72
   5  -5  26    5.62    2.33
   5  -5  27   28.76    4.84
   5  -5  28   19.93    4.02
   5  -5  29   47.06    4.98
   5  -5  29   56.80    6.27
   5  -5  30   19.28    3.25
   5  -5  30   15.25    3.12
   5  -5  31   12.96    3.23
  -5   5 -32   -0.12    1.40
   5  -5  32   -0.80    1.85
  -5   5 -33    2.72    1.54
   5  -5  33   -0.93    1.37
  -5   5 -34    0.31    0.89
   5  -5  34    2.82    1.57
   5  -5  35    7.98    1.76
   5   7 -36   38.45    3.16
   5   7 -35   18.66    2.79
  -5  -7  35   10.15    2.03
   5   7 -34    4.80    1.94
  -5  -7  34    4.03    1.47
  -5   7  33   11.84    2.23
  -5  -7  33   10.99    2.75
  -5   7  32   19.34    3.14
  -5  -7  32   16.79    3.12
  -5   7  31   97.57    6.62
  -5  -7  31   84.16    6.96
  -5  -7  30    2.90    1.91
  -5   7  30    1.99    1.57
  -5  -7  29    2.22    1.73
  -5   7  29    3.53    1.92
  -5  -7  28   25.65    4.21
  -5   7  28   27.47    3.94
  -5  -7  27    9.13    4.14
  -5   7  27   -0.16    1.47
  -5   7  26  127.42    8.71
  -5  -7  26  124.58    9.37
  -5   7  25   33.85    4.63
  -5  -7  25   32.31    5.02
  -5   7  24   69.29    5.85
  -5  -7  24   59.97    6.49
  -5   7  24   61.22    6.18
  -5  -7  23   12.39    3.28
  -5  -7  23   19.89    8.43
  -5  -7  23   18.41    7.30
  -5   7  23   11.40    2.64
  -5  -7  22   15.63    7.32
  -5  -7  22   17.15    7.32
  -5   7  22   17.05    3.20
  -5  -7  21   59.07   11.88
  -5   7  21   51.16    4.91
  -5  -7  20   18.37    6.91
  -5   7  20   22.15    3.64
  -5   7  19   85.31    6.88
  -5   7  19   78.20    6.04
  -5   7  19   82.47   11.45
  -5  -7  19   66.93   12.18
  -5   7  19   76.30    6.61
  -5   7  18    4.76    1.93
  -5   7  18    6.55    2.05
  -5   7  18   11.63    4.96
  -5   7  18   10.64    2.93
  -5  -7  18    4.88    3.52
  -5   7  17   41.12    8.10
  -5   7  17   38.99    4.64
  -5  -7  17   39.26    8.81
  -5   7  16  500.46   27.38
  -5   7  16  482.27   15.61
  -5  -7  16  455.62   28.96
  -5   7  15   53.67    8.94
  -5   7  15   60.94    5.47
  -5  -7  15   55.06    9.83
  -5  -7  14   14.88    4.41
  -5   7  14   19.48    6.27
  -5  -7  13   82.09   10.80
  -5   7  13   81.75   10.61
   5   7 -12    1.59    3.35
  -5  -7  12   -0.69    3.31
  -5   7  12    1.58    1.85
   5   7 -11    3.66    2.36
  -5   7  11    5.60    3.45
  -5  -7  11    8.40    4.55
  -5   7  10  732.36   30.29
   5   7 -10  711.81   31.21
  -5  -7  10  671.53   29.33
   5   7  -9   39.41    7.62
  -5  -7   9   35.08    6.82
  -5   7   9   35.50    7.23
   5   7  -8    1.96    1.87
  -5  -7   8    1.38    1.82
  -5   7   8   -0.79    2.64
   5  -7  -7  373.98   18.91
   5   7  -7  390.73   22.29
  -5  -7   7  371.83   20.52
  -5   7   7  405.97   21.52
   5  -7  -6    9.81    2.79
   5   7  -6   10.90    3.55
  -5   7   6   10.27    3.66
   5  -7  -5  126.62   10.81
   5   7  -5  134.87   12.49
  -5   7   5  136.37   12.49
   5   7  -4  160.31   13.39
   5  -7  -4  152.26   11.60
   5   7  -3  134.26   12.24
   5  -7  -3  126.99   10.61
   5   7  -2  799.99   29.12
   5  -7  -2  804.20   26.49
   5   7  -1  219.91   15.35
   5  -7  -1  191.25   13.50
   5  -7   0   25.16    4.48
   5   7   0   27.80    5.27
   5   7   1  137.94   11.83
   5  -7   1  129.73   11.12
   5  -7   2    2.01    1.57
   5   7   2   -0.35    1.90
   5   7   3  136.26   11.12
   5  -7   3  143.72   11.73
   5   7   4  439.71   20.21
   5  -7   4  428.18   20.77
   5   7   5   74.40    8.37
   5  -7   5   76.41    8.91
   5   7   6  126.08   10.57
   5  -7   6  123.45   12.09
  -5   7  -7    2.48    2.14
   5  -7   7    5.80    2.97
   5   7   7    7.13    2.61
   5   7   8   53.88    6.87
  -5   7  -8   53.14    8.10
   5  -7   8   59.77    9.52
   5  -7   8   54.28    8.24
   5  -7   9   10.41    4.37
  -5   7  -9   15.86    5.42
   5  -7   9   10.07    3.87
   5   7   9   15.01    3.67
  -5   7 -10  771.10   31.85
   5  -7  10  766.39   34.55
   5  -7  10  753.26   32.91
   5  -7  11   38.78    8.46
   5  -7  11   43.05    7.99
  -5   7 -11   38.29    7.26
   5  -7  12   41.67    9.59
  -5   7 -12   41.26    7.50
   5  -7  13   79.48   12.19
   5   7  13   64.82    5.82
  -5   7 -13   73.16   10.35
   5  -7  14   93.62   14.27
   5   7  14   85.56    7.23
  -5   7 -14  105.04   12.91
  -5   7 -15   12.22    4.56
   5   7  15   12.14    2.84
   5  -7  15   15.54    5.65
   5   7  16  394.64   15.01
   5  -7  16  429.04   29.90
   5   7  17   15.04    3.16
   5  -7  17   11.96    2.56
   5  -7  17   15.37    6.01
   5  -7  18  242.25   24.39
   5   7  18  247.94   12.54
   5  -7  18  226.24   11.77
   5  -7  19   17.63    3.72
   5  -7  19   13.02    5.36
   5  -7  19   14.16    3.70
   5   7  19   18.62    3.79
   5  -7  20   37.15   10.00
   5  -7  20   46.66    5.79
   5  -7  20   36.81    5.52
   5   7  20   45.90    6.06
   5  -7  21   77.64    7.07
   5   7  21   74.90    7.21
   5  -7  21   76.03   14.08
   5  -7  21   71.96    7.15
   5  -7  22    9.26    2.46
   5  -7  22    9.01    2.77
   5   7  22    8.96    3.08
   5  -7  23   40.73    6.10
   5  -7  23   40.16    5.40
   5  -7  24  135.11    9.75
   5  -7  24  145.52    9.19
   5  -7  25    0.43    1.63
   5  -7  25   -0.23    1.39
   5  -7  26   35.83    4.91
   5  -7  26   36.58    4.46
   5  -7  27    9.06    2.74
  -5   7 -27   10.55    2.91
   5  -7  28   -0.58    1.51
  -5   7 -28    2.24    2.07
  -5   7 -29   13.17    2.88
   5  -7  29   10.67    2.51
   5  -7  29    8.31    2.62
  -5   7 -30   29.60    3.96
   5  -7  30   25.93    3.67
   5  -7  30   25.75    3.41
  -5   7 -31    6.12    2.05
   5  -7  31    4.43    1.62
   5  -7  31    6.00    2.01
   5  -7  32    2.30    1.37
  -5   7 -32    3.29    1.46
   5  -7  33    0.26    1.04
  -5   7 -33    1.07    1.01
   5   9 -34    3.22    1.14
   5   9 -33   58.91    4.30
   5   9 -32    9.73    1.89
  -5   9  32   11.30    2.06
  -5   9  31   26.46    3.11
   5   9 -31   20.99    3.26
  -5   9  30    3.92    1.52
   5   9 -30    4.72    1.93
  -5   9  29   11.60    2.47
   5   9 -29    7.20    3.52
  -5  -9  28   10.47    2.24
  -5   9  28   11.70    2.38
   5   9 -28    4.78    2.67
  -5  -9  27   -2.08    1.78
  -5   9  27    2.39    2.12
   5   9 -27    0.03    2.21
  -5   9  26    4.43    2.28
   5   9 -26    3.96    2.34
   5   9 -25   74.42    7.37
  -5   9  25   75.84    6.65
  -5   9  25   75.81    5.86
  -5   9  24    0.25    1.63
  -5   9  24    4.32    2.17
  -5   9  23  135.19    8.03
  -5   9  22   22.54    3.64
  -5   9  21   78.75    6.38
  -5  -9  20    3.33    3.17
  -5   9  20    6.57    2.57
  -5   9  19    4.18    2.23
  -5   9  19    1.50    2.25
  -5  -9  19    0.71    2.72
  -5   9  18   90.83    7.43
  -5  -9  18   86.78   14.34
  -5   9  17   12.61    2.95
  -5  -9  17   12.60    5.48
   5   9 -17   19.55    3.98
  -5  -9  16   33.08    8.23
  -5   9  16   34.92    5.04
   5   9 -16   41.03    5.09
   5   9 -16   33.08    5.29
  -5  -9  15   49.61   10.29
  -5   9  15   54.46    5.96
   5   9 -15   58.56    5.98
   5   9 -15   46.97    5.21
  -5  -9  14   30.88    7.82
  -5   9  14   40.21    4.74
   5   9 -14   47.91    5.93
   5   9 -14   42.44    5.73
  -5  -9  13  193.73   18.89
  -5   9  13  196.23   10.53
   5   9 -13  204.00   10.91
   5   9 -13  192.76   10.01
   5   9 -12    2.36    3.40
  -5  -9  12   -0.06    3.90
  -5   9  12    5.55    2.23
   5   9 -12   10.46    3.13
   5   9 -12    3.94    1.60
   5   9 -11   66.71    6.03
  -5   9  11   68.88    6.00
   5   9 -11   63.04    5.78
   5   9 -11   69.72   12.07
  -5  -9  11   67.62   10.66
   5   9 -10  121.24    8.14
   5   9 -10  125.92    7.96
  -5  -9  10  125.54   14.23
   5   9 -10  120.82   14.93
  -5   9  10  123.70    7.93
  -5  -9   9   52.36   10.11
   5   9  -9   64.23    6.37
   5   9  -9   60.80    6.04
   5   9  -9   59.82   11.68
  -5   9   9   54.65    5.83
   5   9  -8    5.28    3.79
   5   9  -8    3.43    1.22
  -5   9   8    5.89    2.36
  -5  -9   8    5.26    3.21
   5   9  -7  108.80    7.11
   5   9  -7  117.91   14.52
  -5   9   7  110.99    7.32
  -5  -9   7  114.62   13.24
   5   9  -6  127.14   14.73
  -5  -9   6  118.35   13.50
   5   9  -5    8.96    3.82
   5   9  -4    1.78    2.30
   5   9  -3   45.02    8.44
   5   9  -2    3.04    3.02
   5  -9  -2   -0.39    2.28
   5   9  -1    4.74    3.86
   5  -9  -1    2.87    2.60
   5   9   0    1.43    3.33
   5  -9   0    1.03    3.23
   5  -9   1  487.62   23.53
   5   9   1  479.69   26.43
   5   9   2   -3.20    3.55
   5  -9   2    0.10    1.58
   5  -9   3  113.65   11.70
   5   9   3  109.36   12.28
   5  -9   4   87.49   10.63
  -5   9  -4   91.77   12.53
   5   9   4   92.40   11.18
  -5   9  -5   26.36    6.96
  -5   9  -5   26.29    3.85
   5   9   5   33.20    7.18
   5  -9   5   31.95    6.69
  -5   9  -6   13.83    6.08
  -5   9  -6    3.96    2.69
   5  -9   6    4.91    4.00
   5   9   6   11.66    5.16
   5   9   7   18.34    6.34
  -5   9  -7   18.13    3.19
   5   9   7   20.70    3.34
   5  -9   7   17.37    5.62
  -5   9  -7   16.98    6.19
   5  -9   8  167.94   17.77
  -5   9  -8  173.52   10.04
  -5   9  -8  171.16   17.46
   5   9   8  178.89   15.23
   5   9   8  180.94    9.55
   5  -9   8  168.62   16.48
   5  -9   9   15.39    8.14
  -5   9  -9    6.52    1.74
   5   9   9    7.98    1.98
   5  -9   9    6.93    3.38
  -5   9  -9    9.91    5.20
  -5   9 -10   49.20    9.93
  -5   9 -10   49.67    5.61
   5   9  10   51.94    5.46
   5  -9  10   47.12    9.81
  -5   9 -11   20.30    6.30
  -5   9 -11   23.07    4.37
   5   9  11   24.56    4.60
   5  -9  11   16.69    5.72
  -5   9 -12    1.52    2.05
   5   9  12   -1.57    1.66
   5  -9  12    6.03    4.69
  -5   9 -12    1.70    1.92
   5   9  13   89.86    7.08
  -5   9 -13   84.51   13.12
   5  -9  13  102.34   15.01
  -5   9 -13   96.03    8.13
   5   9  14  154.98    9.84
  -5   9 -14  144.35   17.26
   5  -9  14  159.28   18.85
  -5   9 -14  152.14   10.31
  -5   9 -15   51.39    6.22
   5  -9  15   55.15   11.53
  -5   9 -15   48.90   10.03
   5   9  15   54.20    5.79
   5   9  16    2.12    1.75
   5  -9  16    7.05    4.60
  -5   9 -16   10.26    3.30
   5   9  17    1.22    2.25
   5  -9  17   -3.83    5.03
  -5   9 -17    1.71    2.31
   5   9  18   75.26    7.03
   5  -9  18   75.30   14.30
  -5   9 -18   85.15    8.27
  -5   9 -19    1.49    2.05
   5   9  19    2.03    1.65
   5  -9  19    2.03    1.89
  -5   9 -20   38.56    5.67
   5   9  20   37.72    4.99
   5  -9  20   36.66    5.29
  -5   9 -21   99.48    8.86
   5  -9  21   88.50    7.35
   5   9  21   92.11    7.63
  -5   9 -22    2.66    2.31
   5   9  22    0.90    1.76
   5  -9  22    1.61    2.19
  -5   9 -23    5.48    2.65
   5  -9  23    7.37    2.07
  -5   9 -24    4.34    2.49
   5  -9  24   -2.96    2.18
  -5   9 -25    1.25    1.69
   5  -9  25    0.12    1.34
  -5   9 -26    7.89    2.54
   5  -9  26    7.09    2.13
  -5   9 -27   26.66    4.16
  -5   9 -28   12.22    2.49
   5  -9  29    2.16    1.10
  -5   9 -29    1.29    1.42
   5  -9  30    5.59    1.83
  -5   9 -30    4.13    1.59
   5  -9  31    2.12    1.20
  -5   9 -31    0.45    0.87
   5  11 -31    0.83    0.88
   5  11 -30   25.53    2.98
  -5  11  29   20.72    3.66
   5  11 -29    1.87    1.20
  -5  11  28   21.94    2.99
   5  11 -28   26.63    3.44
  -5  11  27    0.78    1.59
   5  11 -27   -1.66    1.69
  -5  11  26   11.79    2.39
   5  11 -26   13.98    3.10
  -5  11  25   36.76    4.30
   5  11 -25   36.92    4.64
  -5  11  24    3.82    1.52
   5  11 -24    4.68    2.23
  -5  11  24    3.87    2.01
  -5  11  23    6.86    2.22
   5  11 -23    4.06    2.38
  -5  11  22   66.40    5.39
   5  11 -22   66.13    6.65
  -5  11  21   23.41    3.49
   5  11 -21   18.15    3.43
  -5  11  20   82.28    6.33
   5  11 -20   82.14    7.79
  -5  11  19    9.50    2.24
  -5  11  19    7.80    2.36
   5  11 -19    5.70    2.77
  -5  11  18   76.56    6.36
   5  11 -18   68.34    6.66
  -5  11  18   72.23    6.74
   5  11 -17   73.11    6.97
  -5  11  17   80.34    7.08
   5  11 -16   11.75    3.08
   5  11 -16    9.08    2.66
  -5  11  16   10.07    2.90
   5  11 -15  246.01   11.80
   5  11 -15  241.36   12.64
  -5  11  15  253.00   12.30
   5  11 -14    2.65    1.73
  -5  11  14   -0.54    2.24
   5  11 -14    2.46    2.38
   5  11 -13  179.94   10.57
   5  11 -13  172.01   10.61
  -5 -11  13  167.87   19.23
  -5  11  13  170.04   10.38
  -5  11  12    1.87    3.32
   5  11 -12    1.84    1.56
   5  11 -12   -1.30    2.53
  -5 -11  12   -3.65    5.13
   5  11 -11   70.83   13.76
  -5  11  11   62.48   11.53
   5  11 -11   63.96    6.45
   5  11 -11   74.73    6.91
  -5  11  11   68.66    6.78
  -5 -11  11   61.89   11.72
  -5  11  10  378.48   28.33
   5  11 -10  407.26   31.36
   5  11 -10  370.48   15.11
   5  11 -10  397.81   15.46
  -5  11  10  385.04   15.09
  -5 -11  10  357.97   27.09
  -5  11   9    2.19    1.72
  -5  11   9    3.69    2.25
   5  11  -9    0.97    1.57
   5  11  -9    4.16    2.15
   5  11  -9    0.06    2.68
  -5 -11   9   -1.17    3.90
  -5  11   8   13.80    3.17
  -5  11   8    6.84    4.11
   5  11  -8   10.39    2.71
   5  11  -8    9.44    2.53
   5  11  -8    8.28    4.23
  -5 -11   8    8.99    4.75
  -5  11   7   63.15    6.36
  -5  11   7   64.56   12.24
   5  11  -7   68.02    6.02
   5  11  -7   80.74    7.08
   5  11  -7   71.24   12.89
  -5 -11   7   49.26   10.26
  -5  11   6    7.89    2.70
  -5  11   6    4.22    2.18
   5  11  -6    5.88    1.70
   5  11  -6    2.90    1.80
   5  11  -6    4.89    2.25
  -5 -11   6   11.37    4.99
  -5  11   5   11.74    3.21
  -5  11   5    4.28    2.82
   5  11  -5   10.87    2.59
   5  11  -5   12.23    3.15
   5  11  -5   11.99    4.97
  -5 -11   5    7.27    4.29
   5  11  -4   82.01    6.99
   5  11  -4   86.92   14.08
  -5  11   4   77.92   13.19
   5  11  -4   75.34    6.59
  -5  11   4   76.27    6.69
   5  11  -3   73.70    6.71
   5  11  -3   76.59   13.38
  -5  11   3   68.58   11.93
  -5  11   3   73.30    7.03
   5  11  -3   65.75    6.62
   5  11  -2  109.15   15.49
  -5  11   2  105.92   15.48
  -5  11   2  107.08    8.65
   5  11  -2  109.74    8.03
   5  11  -1  145.75   17.23
  -5  11   1  148.29   17.83
   5  11  -1  150.75    8.97
  -5  11   1  154.85   10.30
  -5  11   0  130.79   17.15
   5  11   0  126.33   16.11
  -5  11   0  137.67    9.38
   5  11   0  135.80    8.32
   5  11   1    4.53    2.54
  -5  11  -1    2.77    3.70
  -5  11  -1    5.47    4.16
   5  11   1    1.32    2.12
   5  11   2    6.49    2.94
  -5  11  -2    6.80    5.84
  -5  11  -2    4.12    3.00
   5  11   2    3.35    3.45
  -5  11  -3   67.27   12.69
   5  11   3   66.33   11.43
  -5  11  -3   65.06    6.37
   5  11   3   66.98    6.13
   5  11   4   13.46    5.17
  -5  11  -4    9.53    5.00
  -5  11  -4    9.37    3.56
   5  11   4   10.40    2.58
  -5  11  -5    8.26    4.83
   5  11   5   11.19    5.09
  -5  11  -5   11.32    3.34
   5  11   5   22.28    4.81
  -5  11  -6   28.18    5.00
   5  11   6   34.20    8.45
  -5  11  -6   37.81    9.60
   5  11   6   34.83    4.82
   5 -11   6   31.06    9.35
  -5  11  -7    7.81    5.82
   5  11   7    3.34    1.71
  -5  11  -7   -1.47    1.95
  -5  11  -8   17.66    7.46
   5  11   8   19.55    3.66
  -5  11  -8   21.55    4.35
   5 -11   8   23.49    7.81
  -5  11  -9   75.76    7.61
  -5  11  -9   59.06   11.84
   5  11   9   68.63    6.13
   5 -11   9   70.42   13.08
   5  11  10   11.43    2.46
  -5  11 -10   18.35    3.95
   5 -11  10   12.22    4.85
  -5  11 -10   18.17    7.09
   5 -11  11  498.74   35.17
  -5  11 -11  464.63   33.97
  -5  11 -11  510.11   18.76
   5  11  11  491.13   16.79
   5 -11  12  334.24   28.97
   5  11  12  349.91   14.28
  -5  11 -12  320.38   27.85
  -5  11 -12  366.71   15.88
   5  11  13   88.74    7.34
  -5  11 -13   93.12    8.23
   5  11  14  120.48    8.57
  -5  11 -14  129.36   10.19
   5  11  15   13.46    3.23
  -5  11 -15   16.84    4.04
   5  11  16  112.31    8.07
  -5  11 -16  117.35    9.23
   5  11  17   18.76    3.44
  -5  11 -17    8.00    2.93
   5  11  18  140.08    8.89
  -5  11 -18  138.37    9.86
   5 -11  19   35.17    4.69
   5  11  19   35.92    4.57
  -5  11 -19   35.78    5.02
   5 -11  20    2.86    2.00
   5  11  20    1.08    1.93
  -5  11 -20    1.67    2.18
   5 -11  21   20.51    3.39
   5  11  21   18.04    3.10
  -5  11 -21   25.09    4.03
  -5  11 -22    9.41    2.59
   5 -11  22    6.75    2.11
  -5  11 -23    3.49    1.91
   5 -11  23    2.68    1.61
  -5  11 -24   91.42    6.86
   5 -11  24   78.63    5.52
  -5  11 -25   54.85    5.11
  -5  11 -26   -0.75    1.30
  -5  11 -27    6.25    1.78
   5 -11  27    5.50    1.65
  -5  11 -28    2.03    1.33
   5 -11  28    2.18    0.97
   5 -11  29    1.84    0.79
   5  13 -26   30.90    2.94
   5  13 -25    2.02    0.98
  -5  13  25    3.05    1.27
  -5  13  24   54.47    5.04
   5  13 -24   34.34    3.61
  -5  13  23   43.49    3.52
   5  13 -23   40.75    4.20
  -5  13  23   40.24    3.95
   5  13 -22   -0.15    1.54
  -5  13  22    1.12    0.96
  -5  13  22   -0.70    1.20
   5  13 -21   27.27    3.71
  -5  13  21   33.01    3.38
   5  13 -20   19.00    3.70
  -5  13  20   15.46    2.75
   5  13 -19    6.21    2.15
  -5  13  19    5.59    1.91
   5  13 -18    8.35    2.35
  -5  13  18   10.81    2.31
   5  13 -17   24.81    4.02
  -5  13  17   23.33    3.85
  -5  13  17   25.02    3.38
  -5  13  16   14.00    3.18
   5  13 -16   12.11    3.09
  -5  13  15   22.67    3.93
   5  13 -15   20.35    3.88
  -5  13  14   48.29    5.30
   5  13 -14   50.50    6.06
  -5  13  13  318.58   13.60
   5  13 -13  302.13   13.62
  -5  13  12   90.76    7.53
   5  13 -12   85.86    7.38
  -5  13  11    1.52    1.82
   5  13 -11    1.21    1.60
  -5  13  10   11.72    2.98
   5  13 -10    7.65    2.43
  -5  13   9   65.30    6.95
   5  13  -9   58.21    6.81
  -5  13   8  128.39    9.11
   5  13  -8  129.58    9.53
  -5  13   7  378.18   15.50
   5  13  -7  395.15   15.32
  -5  13   6   59.16    7.22
   5  13  -6   32.11    6.55
   5  13  -5  169.36    9.80
  -5  13   5  161.28   10.27
   5  13  -4   20.90    5.47
  -5  13   4   35.29    6.31
   5  13  -3  151.62    9.20
  -5  13   3  152.02    9.80
  -5  13   2   88.50    8.31
   5  13  -2   66.07    6.41
   5  13  -1   52.99    5.94
  -5  13   1   68.89    7.15
  -5  13   0  148.25    9.73
   5  13   0  134.88    8.34
  -5  13  -1   49.24    7.30
   5  13   1   26.12    5.27
   5  13   2    9.47    3.75
   5  13   2    7.68    4.13
   5  13   3   53.64    5.76
   5  13   3   53.06    5.18
  -5  13  -3   59.10    6.53
   5  13   4   33.14    4.32
   5  13   4   24.38    4.28
  -5  13  -4   33.73    5.59
   5  13   5    6.40    2.35
   5  13   5    5.87    2.46
  -5  13  -5    6.37    3.82
   5  13   6   35.28    5.16
  -5  13  -6   35.29    6.30
   5  13   7   19.63    3.52
  -5  13  -7   19.20    4.92
   5  13   8  118.74    8.31
  -5  13  -8  123.37    9.55
   5  13   9   32.15    4.36
  -5  13  -9   34.29    5.05
   5  13  10   61.70    5.79
  -5  13 -10   63.80    6.32
   5  13  11    0.62    1.41
  -5  13 -11    1.07    1.90
   5  13  12    2.27    1.62
  -5  13 -12    6.07    2.38
   5  13  13  184.45    9.55
  -5  13 -13  191.92   11.11
   5  13  14  145.62    8.53
  -5  13 -14  148.19   10.00
  -5  13 -15   28.12    4.76
   5  13  15   33.91    4.30
  -5  13 -16   19.63    3.77
   5  13  16   23.18    3.40
  -5  13 -17   27.20    4.85
   5  13  17   30.36    3.75
   5  13  18   -2.06    1.75
   5 -13  18   -1.13    1.45
  -5  13 -18    0.27    1.95
   5  13  19  119.93    6.74
  -5  13 -19  125.27    8.27
   5 -13  19  121.70    7.53
  -5  13 -20    1.35    1.81
   5 -13  20    2.58    1.63
  -5  13 -21   65.62    5.48
   5 -13  21   55.59    4.55
  -5  13 -22   11.06    2.28
   5 -13  22   13.35    2.11
  -5  13 -23   45.72    3.99
   5 -13  23   41.98    4.11
   5 -13  24   -1.79    1.41
  -5  13 -24    1.15    1.11
  -5  13 -25   44.98    3.36
   5 -13  25   42.71    3.46
   5  15 -20   14.82    2.09
  -5  15  19   13.68    1.93
  -5  15  19   12.57    2.08
   5  15 -19   12.00    2.07
   5  15 -18   25.86    2.93
  -5  15  18   19.59    2.45
  -5  15  17    3.00    1.34
   5  15 -17    0.64    1.02
  -5  15  16   36.00    3.56
   5  15 -16   32.20    3.55
  -5  15  15   19.89    2.85
  -5  15  15   19.55    2.58
   5  15 -15   14.79    2.45
   5  15 -14   20.83    2.84
  -5  15  14   26.76    3.27
   5  15 -13   35.06    3.74
  -5  15  13   42.73    4.16
   5  15 -12   -3.95    2.15
  -5  15  12    1.81    2.07
  -5  15  11   69.32    5.64
   5  15 -11   63.48    5.43
  -5  15  10  286.64   11.58
   5  15 -10  274.67   10.99
   5  15  -9    7.45    3.25
  -5  15   9   11.38    3.51
  -5  15   8   66.46    5.79
   5  15  -8   65.29    5.39
  -5  15   7    7.37    2.62
   5  15  -7   13.39    2.99
   5  15  -6   11.95    2.75
  -5  15   6   12.14    3.02
   5  15  -5   30.88    4.01
  -5  15   5   32.27    4.12
   5  15  -4   13.48    3.05
  -5  15   4    7.87    2.72
   5  15  -4    7.11    2.24
   5  15  -3    8.71    3.48
  -5  15   3   15.62    3.98
   5  15  -2  159.29    8.39
   5  15  -2  155.56    8.19
  -5  15   2  152.88    9.15
   5  15  -1   92.25    7.57
   5  15  -1   91.85    6.64
   5  15   0   21.71    4.03
   5  15   0   25.78    3.98
   5  15   1   18.12    2.96
  -5  15  -1    9.23    3.46
   5  15   1   11.51    2.59
  -5  15  -2   12.75    4.70
   5  15   2    9.49    3.10
  -5  15  -3   43.09    6.53
   5  15   3   62.92    5.04
  -5  15  -4    3.87    4.66
   5  15   4    8.76    2.58
  -5  15  -5   13.31    3.57
   5  15   5    8.99    2.01
   5  15   6   -1.54    1.53
  -5  15  -6   -1.00    1.61
   5  15   7   -1.89    1.57
  -5  15  -7    0.27    2.04
   5  15   8   16.39    2.71
  -5  15  -8   13.12    3.83
   5  15   9   -0.41    0.94
  -5  15  -9    1.04    1.81
   5  15  10    5.46    1.80
  -5  15 -10    1.86    2.30
   5  15  11   15.75    2.44
  -5  15 -11   10.38    3.22
   5  15  12    9.96    1.91
  -5  15 -12    7.82    2.75
  -5  15 -13    5.17    1.61
  -5  15 -14   35.87    3.88
   5 -15  15    2.08    1.71
  -5  15 -15   -0.66    1.53
   5 -15  15    0.85    0.92
  -5  15 -16   73.68    5.16
   5 -15  16   65.69    4.85
  -5  15 -17    6.39    1.65
   5 -15  17    3.13    1.17
   5 -15  17    6.30    1.77
   5 -15  18    3.09    1.24
  -5  15 -18    4.79    1.73
  -5  15 -19   -0.40    0.87
  -5  17  11   15.85    1.94
  -5  17  10   28.55    2.62
  -5  17  10   26.36    2.38
  -5  17   9   10.64    1.79
  -5  17   8    8.66    1.85
  -5  17   7   41.45    3.56
  -5  17   6   18.98    2.66
  -5  17   5   45.15    3.89
  -5  17   4   25.25    3.22
  -5  17   3   25.65    2.90
  -5  17   2   21.30    2.75
  -5  17   1   14.34    2.52
  -5  17   0   12.07    2.23
  -5  17  -1    8.92    2.05
  -5  17  -2    0.93    1.47
  -5  17  -3    1.80    1.25
  -5  17  -4    6.58    1.71
  -5  17  -5    4.04    1.64
  -5  17  -6    7.31    1.62
  -5  17  -7    3.29    1.29
  -5  17  -8    3.49    1.25
  -5  17  -9    0.12    0.81
  -5  17 -10   65.02    3.82
   5 -17  10   52.03    3.72
  -6   0  38    7.00    2.06
  -6   0  37    4.87    1.92
  -6   0  37    3.99    2.10
  -6   0  36   18.13    3.54
  -6   0  36    8.22    4.27
  -6   0  35    1.12    1.46
  -6   0  35    2.08    3.08
  -6   0  34  143.41    9.56
  -6   0  34   80.57   10.74
  -6   0  33   -0.24    2.31
  -6   0  33    2.72    2.39
  -6   0  32    2.59    3.39
  -6   0  32    1.69    2.46
  -6   0  31   -2.90    2.47
  -6   0  31    2.52    2.43
  -6   0  30   22.53    6.35
  -6   0  30   11.70    3.61
  -6   0  29    5.19    3.28
  -6   0  29   -3.20    2.73
  -6   0  29    2.54    2.13
  -6   0  28  581.30   22.68
  -6   0  28  574.89   19.30
  -6   0  28  571.98   20.46
  -6   0  27    0.94    1.97
  -6   0  27    2.33    1.76
  -6   0  26   72.60    8.05
  -6   0  26   66.94    6.62
  -6   0  25    2.15    1.91
  -6   0  25    2.98    1.94
  -6   0  24    2.62    2.37
  -6   0  24    2.12    2.35
  -6   0  24    2.11    1.48
  -6   0  23    1.65    2.69
  -6   0  23    2.11    1.85
  -6   0  23    0.46    1.96
  -6   0  22  187.64   17.85
  -6   0  22  174.07    9.46
  -6   0  22  190.62   11.50
  -6   0  21   -3.72    3.96
  -6   0  21    1.21    1.21
  -6   0  21   -0.56    1.22
  -6   0  20  178.68   16.73
  -6   0  19   -0.22    2.74
  -6   0  18  364.72   22.08
  -6   0  18  386.76   23.37
  -6   0  17   -1.26    2.16
  -6   0  17   -3.49    3.66
  -6   0  16  281.29   18.12
  -6   0  16  296.89   19.25
  -6   0  15    3.22    3.19
  -6   0  15    3.12    3.06
  -6   0  14    5.44    3.29
  -6   0  14    9.06    3.10
  -6   0  13   -0.01    2.00
  -6   0  13   -0.99    3.00
  -6   0  12   41.66    6.51
  -6   0  12   38.82    6.30
  -6   0  11    0.82    2.00
  -6   0  11    1.92    3.14
  -6   0  10  958.34   28.72
  -6   0  10  836.25   26.13
  -6   0   9    3.82    3.05
  -6   0   9    1.92    2.71
  -6   0   8 9999.00   80.40
  -6   0   8 9930.39   73.79
  -6   0   7    6.16    2.66
  -6   0   7    7.25    3.88
  -6   0   6   21.54    3.25
  -6   0   6   25.10    4.15
  -6   0   5    4.45    2.65
  -6   0   4 1057.13   20.93
  -6   0   3    1.76    1.70
  -6   0   2 2152.57   25.41
  -6   0   1    0.97    0.95
   6   0  -1    1.13    1.37
  -6   0   0 4646.57   29.09
   6   0   0 4704.69   36.76
   6   0   0 4661.19   37.90
   6   0   1   -0.40    0.95
   6   0   1    0.57    0.74
   6   0   1    0.81    1.03
   6   0   2    5.49    1.74
   6   0   2    5.39    2.05
   6   0   2    4.15    1.39
   6   0   3    0.64    1.22
   6   0   3    0.52    1.07
   6   0   4  153.68    7.85
   6   0   4  159.11    7.21
   6   0   5    0.06    1.59
   6   0   5   -0.12    1.25
   6   0   6  998.40   22.07
   6   0   6  974.44   21.54
   6   0   7    0.37    0.75
   6   0   7   -0.21    1.44
   6   0   7    1.46    2.26
   6   0   8  273.88    7.65
   6   0   8  291.42   13.58
   6   0   8  290.08   13.61
   6   0   9    0.49    1.78
   6   0   9    0.56    0.95
   6   0   9    0.86    1.91
   6   0  10  275.48    9.31
   6   0  10  286.81   15.13
   6   0  11   -1.30    2.41
   6   0  11   -1.24    1.24
   6   0  12 2255.55   30.17
   6   0  12 2344.81   47.01
   6   0  13    1.33    2.39
   6   0  13   -0.39    1.33
   6   0  14    8.47    3.28
   6   0  15   -0.03    2.54
   6   0  16  314.65   20.70
   6   0  17    2.84    3.13
   6   0  18   56.63   11.14
   6   0  19   -0.56    1.78
   6   0  19    0.71    1.20
   6   0  19    1.14    2.66
   6   0  20   15.37    5.58
   6   0  20   14.06    3.46
   6   0  20   16.29    3.42
   6   0  20    9.53    2.42
   6   0  21    2.55    2.23
   6   0  21    1.46    2.21
   6   0  21   -1.45    1.84
   6   0  21    1.26    1.51
   6   0  22  302.92   13.12
   6   0  22  342.15   15.99
   6   0  22  351.60   16.85
   6   0  23    1.04    1.77
   6   0  23    1.38    1.64
   6   0  23    0.82    1.76
   6   0  24  539.74   17.55
   6   0  24  531.72   21.51
   6   0  24  574.89   20.45
   6   0  25    2.98    2.88
   6   0  25    6.18    2.93
   6   0  25    0.76    1.74
   6   0  26   62.00    7.74
   6   0  26   64.12    7.29
   6   0  27   -0.78    2.12
   6   0  28   34.13    5.28
   6   0  29    0.92    1.76
   6   0  30   11.74    3.26
   6   0  31   -0.30    1.57
   6   0  32  319.45   13.96
   6   0  33   -2.47    1.56
   6   0  34    2.43    2.05
   6   0  35    1.79    1.57
   6   0  36   30.87    3.24
  -6  -2  39    3.15    1.08
  -6  -2  38   -1.23    1.25
  -6   2  37    1.28    1.43
  -6  -2  37    0.00    1.66
  -6   2  36   37.56    4.62
  -6  -2  36   24.01    4.93
  -6   2  36   28.85    3.65
  -6  -2  36   40.17    4.75
  -6   2  35   -1.62    1.49
  -6  -2  35    1.50    2.36
  -6   2  35    0.73    1.49
  -6  -2  35   -1.12    1.94
  -6   2  34   33.31    4.42
  -6  -2  34   28.01    4.89
  -6  -2  34   33.03    5.35
  -6   2  34   34.14    4.99
  -6   2  33    5.05    2.04
  -6  -2  33    2.26    2.66
  -6   2  33    5.87    2.85
  -6  -2  33    2.10    1.95
  -6  -2  32    6.51    2.55
  -6   2  32    9.04    3.32
  -6   2  32    8.43    3.32
  -6  -2  32    5.05    3.09
  -6   2  32    4.83    2.27
  -6   2  31  104.41    7.99
  -6  -2  31  103.24    8.97
  -6   2  31   98.70    8.16
  -6   2  31   99.08    9.35
  -6  -2  31  102.02    9.62
  -6   2  30    4.86    2.77
  -6   2  30    3.38    2.07
  -6  -2  30    2.72    2.71
  -6  -2  30    2.46    2.44
  -6   2  30    0.05    1.81
  -6   2  29   79.44    6.99
  -6   2  29   75.23    7.53
  -6  -2  29   80.45    7.99
  -6   2  29   73.74    8.41
  -6  -2  29   78.32    8.47
  -6  -2  28   -1.50    1.83
  -6   2  28    1.03    1.94
  -6  -2  28    2.97    2.51
  -6   2  28    1.16    1.84
  -6  -2  27    2.52    3.47
  -6  -2  27   10.41    3.69
  -6   2  27   11.93    4.26
  -6   2  27   13.40    3.51
  -6   2  27   11.29    2.94
  -6  -2  26    0.84    3.85
  -6   2  26    3.40    2.46
  -6  -2  26    3.40    2.92
  -6   2  26    0.70    1.48
  -6   2  26    0.89    2.03
  -6   2  25  496.84   19.77
  -6  -2  25  494.56   20.14
  -6   2  25  456.16   16.57
  -6  -2  25  464.94   30.56
  -6   2  24    2.05    1.62
  -6  -2  24    2.58    2.14
  -6  -2  24    2.43    3.51
  -6  -2  24   -3.50    4.40
  -6   2  24    0.99    1.99
  -6  -2  24    4.30    2.32
  -6  -2  23  430.65   15.66
  -6   2  23  436.79   15.40
  -6  -2  23  442.96   28.98
  -6  -2  23  426.89   30.13
  -6   2  23  451.82   17.92
  -6  -2  23  452.85   18.30
  -6  -2  22   42.35    8.74
  -6  -2  22   39.62    9.16
  -6  -2  22   41.03    5.33
  -6   2  22   39.71    5.39
  -6  -2  22   42.10    4.93
  -6   2  22   38.74    4.61
  -6  -2  21   58.98   10.37
  -6  -2  21   62.27   10.72
  -6   2  21   57.84    6.01
  -6  -2  21   58.79    6.13
  -6   2  21   61.34    5.49
  -6  -2  21   61.52    5.51
  -6  -2  20   21.68    6.31
  -6  -2  20   20.01    5.54
   6  -2 -20   21.96    5.69
  -6  -2  19    1.28    2.41
  -6  -2  19    1.55    3.85
   6  -2 -19    3.30    2.84
  -6  -2  18   88.04   11.38
  -6  -2  18   84.43   11.25
   6  -2 -18   80.04    9.29
  -6  -2  17  974.63   36.91
  -6  -2  17  993.44   36.67
   6  -2 -17  876.01   30.76
  -6  -2  16  110.63   12.46
  -6  -2  16  105.87   11.68
   6  -2 -16   93.46    9.87
  -6  -2  15  147.45   13.36
  -6  -2  15  133.87   12.22
   6  -2 -15  126.27   10.85
  -6  -2  14    4.32    3.32
  -6  -2  14    7.55    5.02
   6  -2 -14    6.80    3.46
  -6  -2  13   44.61    6.21
   6  -2 -13   45.50    6.13
  -6  -2  12  107.07    9.87
   6  -2 -12  107.47    9.05
  -6  -2  11    0.62    2.05
   6  -2 -11   -1.06    1.95
   6  -2 -10   23.87    5.00
  -6  -2  10   21.05    4.64
   6  -2  -9  297.73   13.88
  -6  -2   9  308.52   13.84
   6  -2  -8  621.90   19.38
  -6  -2   8  639.41   18.44
   6  -2  -7  389.16   14.62
  -6  -2   7  415.80   13.70
   6  -2  -6   37.16    4.77
  -6  -2   6   34.38    4.18
   6  -2  -5   77.11    6.29
  -6  -2   5   73.56    4.93
   6  -2  -4   62.00    5.55
  -6  -2   4   64.43    4.28
   6  -2  -3  409.77   13.48
  -6  -2   3  403.94    9.40
   6  -2  -2  196.95    9.70
  -6  -2   2  177.18    5.61
  -6   2   1    7.88    2.55
   6  -2  -1    8.70    2.86
   6   2   0  150.39    4.77
   6  -2   0  161.90    9.10
  -6   2   0  167.00    7.94
   6   2   1 1695.03   15.48
  -6   2  -1 1769.12   24.60
   6  -2   2  117.22    7.54
   6   2   2  111.60    4.22
  -6   2  -2  113.79    6.10
   6   2   3 1424.41   13.74
   6   2   3 1440.80   17.04
   6  -2   3 1418.08   26.71
  -6   2  -3 1412.41   20.83
   6  -2   4 1725.83   30.12
   6   2   4 1648.46   20.49
   6  -2   5 2057.82   34.86
   6  -2   5 2160.36   35.06
   6  -2   6 1409.61   29.57
   6  -2   6 1417.61   29.42
   6  -2   7  180.23   11.10
   6  -2   7  182.90   11.16
   6  -2   8  131.23    9.72
   6  -2   8  127.26    9.73
   6  -2   9  815.47   25.91
   6  -2   9  827.89   25.88
  -6   2  -9  797.16   17.69
   6  -2  10  480.58   20.90
  -6   2 -10  477.77   13.70
   6  -2  10  465.77   20.54
   6  -2  11   46.77    6.71
  -6   2 -11   49.57    4.35
   6  -2  11   48.72    7.01
   6  -2  12  324.01   18.78
   6  -2  12  316.32   18.48
   6  -2  13  232.88   17.04
   6  -2  14   20.76    4.62
   6  -2  14   22.79    6.11
   6  -2  15  228.79   14.09
   6  -2  15  244.13   19.27
   6  -2  16  239.79   18.96
   6  -2  17  192.79   17.33
   6  -2  18   23.90    6.34
   6  -2  18   25.46    4.13
   6   2  19   19.70    3.79
   6  -2  19   22.02    4.09
   6   2  19   19.55    4.22
   6  -2  19   21.29    4.57
   6  -2  19   22.74    6.70
   6   2  20    3.77    2.20
   6  -2  20    4.43    2.13
   6   2  20    5.62    2.46
   6  -2  20    4.48    1.82
   6  -2  20    5.22    4.04
   6  -2  20    5.58    2.99
   6   2  20    3.38    1.71
   6  -2  21   99.27   14.36
   6   2  21   98.43    7.51
   6  -2  21  105.86    7.43
   6   2  21  101.22    7.86
   6  -2  21  105.79    8.19
   6   2  21  105.15    8.53
   6  -2  21  107.98    9.21
   6  -2  22   83.10   13.53
   6   2  22   87.06    8.08
   6  -2  22   89.21    8.85
   6   2  22   87.86    7.70
   6  -2  22   88.72    7.93
   6  -2  22   75.37    6.61
   6   2  22   88.50    7.07
   6   2  23   55.80    5.22
   6  -2  23   60.14    6.54
   6   2  23   58.53    6.07
   6   2  23   58.07    7.04
   6  -2  23   62.07    7.34
   6   2  23   59.17    5.77
   6  -2  23   60.08    5.99
   6  -2  23   54.72   11.31
   6   2  24   18.23    4.03
   6  -2  24   18.43    5.02
   6  -2  24   17.96    3.65
   6   2  24   16.97    3.47
   6  -2  24   21.46    8.61
   6   2  24   20.37    4.26
   6  -2  24   18.12    4.58
   6  -2  24   13.34    3.14
   6   2  24   14.87    3.00
   6  -2  25    9.14    2.60
   6   2  25    4.59    1.93
   6  -2  25   10.64    3.74
   6   2  25    7.11    2.72
   6  -2  25    8.61    3.72
   6  -2  25    4.87    3.25
   6   2  26   69.80    7.64
   6  -2  26   74.16    6.61
   6  -2  26   83.86    8.35
   6   2  26   72.74    7.25
   6   2  27   26.06    4.19
   6  -2  27   36.25    6.52
   6   2  27   30.89    5.29
   6  -2  28   15.76    4.38
   6   2  28   14.54    3.48
   6  -2  29   26.58    4.17
   6   2  29   22.83    4.11
   6   2  30   18.64    3.71
   6  -2  30   22.42    3.97
   6   2  31   14.91    3.42
   6  -2  31    5.68    3.45
   6   2  32    0.38    1.38
   6  -2  32    0.14    2.32
   6  -2  33   23.69    5.33
   6   2  33   40.16    4.37
   6  -2  34    2.07    1.54
   6   2  34    2.56    1.51
   6  -2  35   63.76    5.21
   6   2  35   60.84    4.40
   6  -2  36    1.47    0.99
  -6  -4  38   -0.16    1.05
  -6  -4  37   13.68    2.25
  -6  -4  36   25.60    3.52
  -6   4  36   19.10    3.22
  -6  -4  35   -0.23    1.31
  -6   4  35    1.24    1.24
  -6  -4  34    2.04    2.81
  -6   4  34    2.88    2.01
  -6  -4  33   13.07    4.53
  -6   4  33   23.87    4.01
  -6  -4  33   18.30    3.62
  -6   4  33   19.49    3.18
  -6  -4  32   -3.44    2.89
  -6   4  32   -1.68    2.32
  -6  -4  32   -1.09    2.32
  -6   4  32   -3.42    2.26
  -6  -4  31    5.24    2.17
  -6   4  31    1.90    1.88
  -6   4  31    3.21    2.00
  -6  -4  31    4.86    2.77
  -6  -4  30   16.17    4.22
  -6   4  30   17.62    4.13
  -6  -4  30   15.78    3.98
  -6   4  30   19.65    3.65
  -6  -4  29   59.42    7.04
  -6  -4  29   54.47    6.92
  -6   4  29   58.75    5.98
  -6   4  29   57.82    6.83
  -6  -4  28   55.94    6.58
  -6   4  28   59.45    7.22
  -6   4  28   54.71    6.19
  -6  -4  28   56.19    6.97
  -6   4  27   33.41    5.50
  -6  -4  27   32.04    5.41
  -6   4  27   36.28    5.13
  -6   4  26   10.21    3.08
  -6  -4  26    8.21    3.23
  -6   4  26   10.20    3.28
  -6  -4  26   12.14    6.29
  -6  -4  26   12.21    5.77
  -6  -4  25    0.65    2.56
  -6   4  25    4.03    2.23
  -6  -4  25    5.63    3.04
  -6   4  25    0.00    1.71
  -6  -4  24    1.42    3.61
  -6  -4  24    4.28    4.30
  -6   4  24    1.22    1.47
  -6  -4  24    7.34    3.13
  -6   4  24    0.38    1.75
  -6  -4  23    2.05    2.83
  -6  -4  23    4.37    2.69
  -6   4  23    5.39    2.43
  -6   4  23    5.44    2.15
  -6  -4  23    4.85    2.14
  -6   4  22  111.73    7.80
  -6  -4  22  122.44   15.92
  -6  -4  22  110.33    8.91
  -6   4  22  109.82    8.57
  -6  -4  22  107.98   15.21
  -6   4  22  113.38    7.23
  -6  -4  21   17.59    6.99
  -6  -4  21   21.99    8.11
  -6   4  21   17.08    3.33
  -6  -4  21   17.12    3.92
  -6   4  21   16.14    3.90
  -6   4  21   23.86    6.69
  -6   4  20  337.74   21.50
  -6  -4  20  346.25   26.22
  -6   4  20  322.15   11.45
  -6  -4  20  330.96   24.69
  -6   4  20  326.73   13.90
  -6  -4  19    7.12    5.38
  -6  -4  19    1.55    3.98
  -6   4  19    4.94    3.37
  -6  -4  18  242.58   19.72
  -6  -4  18  255.46   21.22
  -6   4  18  247.61   17.88
  -6  -4  17  140.70   14.48
   6  -4 -17  144.92   12.73
  -6   4  17  149.07   13.82
  -6  -4  16  216.28   17.40
   6  -4 -16  240.17   15.97
  -6   4  16  241.70   16.92
  -6  -4  15  140.35   13.69
   6  -4 -15  153.89   12.41
  -6   4  15  140.63   13.03
  -6  -4  14  479.95   24.00
   6  -4 -14  493.22   21.88
  -6   4  14  483.25   23.02
  -6  -4  13   99.13   10.36
   6  -4 -13   92.48    9.30
  -6   4  13   92.84    9.85
  -6  -4  12   79.06    8.85
   6  -4 -12   80.11    8.95
  -6   4  12   84.26    9.43
  -6  -4  11    4.88    2.89
   6  -4 -11    3.67    2.34
  -6   4  11    5.37    3.68
  -6  -4  10    1.62    2.98
  -6   4  10   11.43    5.21
   6  -4 -10    9.38    4.05
  -6  -4   9  229.24   13.40
  -6   4   9  242.58   14.31
   6  -4  -9  240.03   13.26
  -6   4   8   98.48    9.49
  -6  -4   8   88.40    8.37
   6   4  -8  103.57    9.74
   6  -4  -8   99.67    8.86
  -6   4   7  130.90   10.03
  -6  -4   7  136.54    9.35
   6   4  -7  133.97   10.34
   6  -4  -7  134.79    9.42
   6   4  -6  137.71   10.49
  -6   4   6  144.44   10.35
  -6  -4   6  132.51    9.07
  -6  -4   5  238.12   11.60
  -6   4   5  252.80   13.42
   6   4  -5  240.97   13.47
  -6   4   4  402.57   16.35
   6   4  -4  414.51   16.90
  -6   4   3   73.75    7.04
   6   4  -3   79.68    7.39
  -6   4   2   19.04    5.26
   6  -4  -2   13.66    5.36
   6   4  -2    9.93    5.02
   6  -4  -1  133.39    9.30
  -6   4   1  126.36    8.79
   6   4  -1  130.21    8.75
   6  -4   0   75.25    7.43
   6   4   0   80.44    6.91
  -6   4   0   76.45    7.14
   6   4   1   -0.28    1.50
  -6   4  -1    1.39    1.61
   6  -4   1    0.21    1.57
   6   4   2   50.36    5.21
  -6   4  -2   46.13    5.34
   6  -4   2   45.13    5.46
   6   4   3  431.84   14.71
   6  -4   3  416.00   16.91
   6   4   4  390.08   13.83
   6  -4   4  391.14   16.79
   6   4   5  260.48   11.45
   6  -4   5  271.64   14.41
   6   4   6 1818.24   28.06
   6  -4   6 1819.21   38.35
   6  -4   7  224.03   14.08
   6   4   7  221.15    9.69
   6  -4   7  221.62   14.51
   6  -4   8   34.28    5.90
   6  -4   8   33.76    5.75
   6  -4   9   63.78    8.09
  -6   4  -9   65.66    6.89
   6  -4   9   67.10    8.74
   6  -4  10  750.26   28.26
  -6   4 -10  735.73   23.23
   6  -4  10  766.53   29.50
   6  -4  11   87.66   10.01
  -6   4 -11   86.47    7.97
   6  -4  11   85.86    9.91
   6  -4  12  613.14   27.78
   6  -4  12  637.01   28.85
  -6   4 -12  599.05   21.64
   6  -4  13   44.88    8.08
  -6   4 -13   49.11    6.35
   6  -4  13   46.09    8.06
   6  -4  14  410.67   24.79
   6  -4  15   94.28   12.24
   6  -4  16   10.40    4.55
   6   4  17    3.02    2.93
   6  -4  17    1.30    3.02
   6  -4  17    2.78    2.13
   6   4  18    6.20    1.70
   6   4  18   10.41    2.86
   6  -4  18   11.50    3.06
   6  -4  18   10.51    3.64
   6  -4  18    9.14    2.68
   6  -4  18   11.23    4.92
   6   4  19    7.31    2.58
   6  -4  19    8.19    2.90
   6  -4  19    5.83    2.40
   6  -4  19   10.99    2.81
   6  -4  19    6.22    3.75
   6  -4  20   15.67    7.33
   6   4  20   11.47    3.12
   6   4  20   13.11    3.72
   6   4  20   10.11    2.50
   6  -4  20   11.86    3.21
   6  -4  20   14.44    3.83
   6   4  20   12.20    2.95
   6  -4  21   -3.65    5.23
   6   4  21    1.77    2.22
   6   4  21    3.33    2.49
   6  -4  21   -0.69    1.86
   6   4  21   -0.79    2.22
   6   4  21   -1.27    2.10
   6  -4  21   -2.27    2.09
   6   4  22   16.23    4.36
   6  -4  22   21.96    8.06
   6  -4  22   22.42    4.72
   6   4  22   19.00    3.90
   6   4  22   20.46    4.53
   6  -4  22   26.28    5.38
   6   4  23    1.13    1.84
   6  -4  23   -0.56    1.65
   6   4  23   -0.53    1.32
   6   4  23    1.89    1.88
   6  -4  23    1.92    1.90
   6  -4  23    1.72    4.40
   6  -4  24  231.88   13.51
   6   4  24  240.32   12.46
   6  -4  24  234.16   12.06
   6   4  24  219.52   12.79
   6  -4  24  223.67   23.67
   6   4  24  254.14   11.80
   6  -4  25    1.79    1.98
   6   4  25    4.42    2.40
   6  -4  25    3.27    2.00
   6   4  25   -0.13    2.11
   6   4  26   83.46    7.24
   6  -4  26   86.00    8.23
   6  -4  26   92.91    7.39
   6   4  27   -0.56    1.62
   6  -4  27   -1.07    1.67
   6  -4  27    1.99    2.27
   6   4  28   10.73    2.69
   6  -4  28   13.61    3.30
   6  -4  28   15.25    3.64
   6  -4  29   38.37    5.07
   6  -4  29   40.52    4.55
   6   4  29   37.54    4.51
   6  -4  30   35.70    5.01
   6   4  30   33.42    4.05
   6  -4  31   10.87    3.03
   6   4  31   14.23    2.76
   6  -4  32  107.39    7.97
  -6   4 -33    7.76    1.94
   6  -4  33    1.03    1.39
   6  -4  34    6.53    2.20
   6  -4  35    1.75    1.50
   6  -4  36    7.50    1.61
   6   6 -37    5.45    1.38
  -6  -6  36   13.16    2.22
   6   6 -36   20.06    2.81
  -6  -6  35    3.12    1.96
  -6  -6  34    6.83    2.32
  -6   6  34    6.86    1.93
  -6  -6  33    5.09    2.23
  -6   6  33    3.43    1.58
  -6   6  33    3.88    1.93
  -6  -6  32    3.05    2.26
  -6   6  32    2.31    1.38
  -6   6  32    4.04    1.94
  -6  -6  31   45.79    5.41
  -6   6  31   54.73    5.49
  -6   6  31   52.97    5.74
  -6  -6  30   -0.45    2.34
  -6   6  30    0.47    1.87
  -6   6  30    3.02    2.24
  -6  -6  29   -0.85    1.70
  -6   6  29    0.19    1.57
  -6   6  29   -0.07    1.74
  -6  -6  29    0.56    1.37
  -6  -6  28   32.07    5.09
  -6   6  28   34.04    4.50
  -6  -6  28   30.74    4.86
  -6   6  28   31.65    4.67
  -6  -6  27    4.61    2.77
  -6   6  27    6.10    2.51
  -6  -6  27    3.61    2.50
  -6   6  27    5.08    2.82
  -6  -6  26    0.39    1.87
  -6  -6  26    5.97    2.44
  -6   6  26   -0.07    2.02
  -6   6  26   -1.02    2.01
  -6  -6  25  148.31   18.91
  -6   6  25  163.20   10.12
  -6  -6  25  154.07   11.00
  -6   6  25  170.63   11.21
  -6   6  24    5.23    2.13
  -6  -6  24    3.21    2.49
  -6   6  24    2.42    1.76
  -6  -6  24    2.90    2.07
  -6   6  24    2.64    1.64
  -6  -6  23   51.98   11.22
  -6  -6  23   43.34   10.93
  -6   6  23   52.36    5.65
  -6  -6  23   53.69    6.43
  -6   6  23   53.34    5.38
  -6   6  22   21.25    3.72
  -6  -6  22   23.09    4.98
  -6   6  22   24.45    3.67
  -6  -6  22   19.36    7.61
  -6  -6  22   25.81    8.25
  -6   6  21   59.98   10.00
  -6   6  21   53.03    5.70
  -6   6  21   54.44    5.39
  -6  -6  21   61.19   12.55
  -6  -6  21   43.84   10.50
  -6   6  20   64.46    9.91
  -6   6  20   53.41    5.61
  -6   6  20   58.93    5.13
  -6  -6  20   61.14   11.52
  -6   6  19  119.07   14.00
  -6  -6  19  109.67   15.33
  -6   6  19  117.42    7.92
  -6   6  18   94.53    7.06
  -6   6  18   97.86   12.18
  -6  -6  18   89.89   13.03
  -6   6  18  101.95    6.54
  -6   6  17  290.13   12.06
  -6   6  17  290.41   10.80
  -6   6  17  299.47   20.96
  -6  -6  17  279.30   22.05
  -6   6  16   81.41   11.00
  -6  -6  16   77.81   11.21
  -6   6  15   13.28    4.21
  -6  -6  15    8.33    3.58
  -6   6  14  120.68   12.52
  -6  -6  14  117.93   12.95
  -6   6  13   10.47    4.31
  -6  -6  13   17.56    6.16
  -6   6  12   20.86    5.80
  -6  -6  12   16.81    4.80
   6   6 -11   47.18    8.59
  -6   6  11   52.11    7.95
  -6  -6  11   43.90    7.33
   6   6 -10  117.25   12.04
  -6   6  10  128.69   12.27
  -6  -6  10  117.07   11.33
   6   6  -9   97.10   10.70
  -6   6   9  103.88   10.82
  -6  -6   9  100.27   10.06
   6   6  -8  110.84   11.45
  -6   6   8  113.56   11.17
  -6  -6   8  103.75   10.07
   6   6  -7  175.75   13.94
  -6   6   7  171.20   13.62
  -6  -6   7  164.28   12.13
   6   6  -6 1285.78   36.91
  -6  -6   6 1184.14   32.22
  -6   6   6 1260.73   35.52
  -6   6   5   46.61    7.65
   6   6  -5   42.41    6.86
   6  -6  -5   44.03    6.57
   6   6  -4  677.40   25.72
  -6   6   4  651.88   24.94
   6  -6  -4  661.62   23.93
   6   6  -3  227.73   14.75
  -6   6   3  221.85   14.43
   6  -6  -3  224.59   13.85
   6   6  -2   64.07    8.82
  -6   6   2   71.55    8.88
   6  -6  -2   59.01    8.21
   6  -6  -1    8.43    2.54
  -6   6   1   11.46    3.27
   6   6  -1    8.36    3.02
   6   6   0    2.74    1.81
   6  -6   0    0.12    1.94
   6   6   1  488.40   20.02
   6  -6   1  497.14   20.59
   6   6   2  194.67   12.50
   6  -6   2  196.27   13.22
   6   6   3  787.95   25.17
   6  -6   3  760.49   27.01
   6   6   4  116.49    9.70
   6  -6   4  119.58   10.92
   6   6   5    1.34    1.36
   6  -6   5    2.39    2.18
   6   6   6    2.69    1.75
   6  -6   6    4.79    2.67
   6   6   7   62.67    7.63
   6  -6   7   51.33    8.53
   6   6   8   46.47    5.52
   6  -6   8   43.23    7.34
   6  -6   8   41.73    7.10
  -6   6  -9  961.99   32.62
   6  -6   9  975.86   36.09
   6  -6   9  963.82   34.27
  -6   6 -10  274.71   17.41
   6  -6  10  289.15   20.51
   6  -6  10  295.62   19.59
   6  -6  11   34.03    7.03
  -6   6 -11   32.78    6.25
   6  -6  11   37.66    7.28
   6  -6  12    6.82    4.59
  -6   6 -12    5.19    2.49
   6  -6  12    3.78    2.55
   6  -6  13  592.24   31.94
  -6   6 -13  570.46   26.50
  -6   6 -14   20.48    4.92
   6  -6  14   22.99    6.67
   6   6  14   20.05    3.17
   6  -6  15  106.87   14.19
   6   6  15  109.85    7.53
   6  -6  16   48.71    5.25
   6   6  16   61.00    5.92
   6  -6  16   54.04   10.56
   6  -6  17  195.10   10.83
   6   6  17  198.36   10.58
   6  -6  17  204.95   20.76
   6  -6  17  185.21   11.04
   6  -6  18   11.99    4.18
   6   6  18   13.96    3.83
   6  -6  18    6.43    3.88
   6  -6  19    2.74    2.78
   6  -6  19    2.29    2.68
   6   6  19    1.69    2.33
   6  -6  19    6.57    4.91
   6  -6  20   -0.51    3.21
   6   6  20    1.35    1.99
   6  -6  20    2.07    1.65
   6  -6  20    0.51    1.72
   6   6  21   59.60    6.39
   6  -6  21   60.93    6.52
   6  -6  21   61.63   12.57
   6  -6  21   55.53    5.88
   6   6  22    0.46    2.21
   6  -6  22    1.45    1.69
   6  -6  22    3.58    1.75
   6  -6  23   43.32    5.41
   6  -6  23   39.46    5.51
   6  -6  24   50.59    5.78
   6  -6  24   41.53    5.64
   6  -6  25    0.91    1.93
   6  -6  25    1.36    2.22
   6  -6  26   59.49    5.76
   6  -6  26   57.97    6.56
   6  -6  27    1.72    1.69
   6  -6  27    5.71    2.50
   6  -6  28   14.31    3.20
   6  -6  28   17.45    3.53
   6  -6  29   71.50    6.63
  -6   6 -29   75.67    6.53
   6  -6  29   73.50    6.04
   6  -6  30   -0.27    1.84
  -6   6 -30    1.45    1.71
   6  -6  30    2.25    1.29
   6  -6  31    0.74    1.39
  -6   6 -31   -1.19    1.54
   6  -6  31    2.15    1.52
  -6   6 -32    2.68    1.50
   6  -6  32    2.11    1.57
  -6   6 -33    9.51    1.75
   6  -6  33   10.49    2.27
   6  -6  34   20.05    3.20
   6   8 -35    1.16    0.91
   6   8 -34   -0.32    1.17
  -6  -8  34    1.87    1.13
  -6   8  33    2.19    1.27
   6   8 -33    3.96    1.80
  -6  -8  33    1.78    1.30
  -6   8  32    3.46    1.60
   6   8 -32    0.70    1.43
  -6  -8  32    0.27    1.06
  -6   8  31   20.03    2.96
  -6  -8  31   18.57    3.21
  -6  -8  30    0.72    1.40
  -6   8  30   -0.21    1.50
  -6  -8  29    7.99    2.68
  -6   8  29    8.51    2.46
  -6   8  28  126.65    8.16
  -6  -8  28  115.85    8.35
  -6   8  27    0.36    1.79
  -6  -8  27    0.00    1.79
  -6   8  26   10.47    2.97
  -6  -8  26    5.42    2.42
  -6  -8  25  124.33    9.13
  -6   8  25  138.55    9.07
  -6   8  25  124.61    7.75
  -6   8  24   18.35    3.09
  -6  -8  24   13.15    3.01
  -6   8  23    8.81    2.07
  -6  -8  23   12.11    3.45
  -6  -8  22   62.15   12.54
  -6  -8  22   71.65   13.65
  -6   8  22   86.05    6.65
  -6  -8  22   74.73    7.21
  -6   8  21   79.34    6.64
  -6  -8  21   64.06   12.40
  -6   8  20  181.91    9.38
  -6  -8  20  163.83   19.47
  -6   8  19    5.94    2.25
  -6   8  19    6.51    2.40
  -6  -8  19    3.70    3.43
  -6   8  18    1.69    1.73
  -6  -8  18    3.35    3.88
  -6   8  18    2.18    2.86
  -6   8  17   40.21    5.05
   6   8 -17   35.84    4.24
  -6  -8  17   39.43    9.07
  -6   8  17   44.58    8.62
  -6   8  16   97.91    7.27
   6   8 -16   93.73    6.88
  -6  -8  16   96.94   13.43
  -6   8  16  111.60   13.89
  -6   8  15  173.90    9.70
   6   8 -15  157.17    8.96
  -6  -8  15  169.94   17.48
  -6   8  15  178.59   17.37
  -6   8  14   92.84    7.14
  -6  -8  14   89.20   12.33
  -6   8  14  104.32   13.25
   6   8 -14   94.14    6.98
  -6  -8  13   -1.11    1.94
  -6   8  13    3.24    3.17
  -6   8  13    3.82    1.91
   6   8 -13   -0.11    1.23
  -6  -8  12   13.32    4.91
   6   8 -12   17.91    6.39
  -6   8  12   19.69    5.97
  -6   8  12   14.39    2.82
  -6  -8  11    4.19    2.93
   6   8 -11    5.51    3.80
  -6   8  11    5.30    4.44
  -6   8  11    0.89    1.33
  -6   8  10   35.15    7.77
   6  -8 -10   22.26    5.41
   6   8 -10   28.82    7.00
  -6  -8  10   24.49    6.25
  -6   8   9   29.87    6.59
  -6  -8   9   31.77    6.46
   6   8  -9   32.65    7.81
   6  -8  -9   25.33    5.17
  -6  -8   8   94.10   11.47
   6  -8  -8   87.77   10.41
  -6   8   8  108.87   12.78
   6   8  -7   19.14    5.48
  -6  -8   7   18.43    4.53
   6  -8  -7   22.52    4.99
   6  -8  -6   62.04    8.14
  -6  -8   6   57.32    8.33
   6   8  -6   64.58    9.77
   6  -8  -5   15.21    4.03
   6   8  -5   17.15    5.33
   6   8  -4   53.73    8.98
   6  -8  -4   45.48    7.29
   6  -8  -3   27.06    5.38
   6   8  -3   28.71    6.61
   6   8  -2  390.24   22.59
   6  -8  -2  391.11   20.30
   6   8  -1  320.06   20.28
   6  -8  -1  319.33   18.40
   6   8   0  216.30   16.63
   6  -8   0  207.14   15.51
   6  -8   1    0.51    2.05
   6   8   1    2.02    1.74
   6   8   2  225.16   16.38
   6  -8   2  224.03   16.11
   6  -8   3   19.63    5.84
   6   8   3   37.72    9.33
   6   8   4  324.97   19.27
   6  -8   4  329.97   19.85
   6  -8   5   16.16    4.08
   6   8   5   21.15    5.32
  -6   8  -6 1636.99   49.17
   6   8   6 1647.23   42.83
   6  -8   6 1624.53   46.53
   6   8   7  125.89   11.82
  -6   8  -7  109.15   13.29
   6  -8   7  116.53   13.26
  -6   8  -8   69.68   10.20
   6   8   8   74.33    8.77
   6  -8   8   73.12   11.12
   6  -8   8   70.10   10.16
   6  -8   9  715.30   33.14
   6   8   9  714.65   18.13
  -6   8  -9  694.60   32.80
   6  -8   9  710.75   34.86
  -6   8  -9  703.03   19.02
   6  -8  10  284.86   21.45
   6   8  10  317.96   12.34
  -6   8 -10  270.84   20.84
   6  -8  10  293.27   22.95
  -6   8 -10  294.90   12.83
   6   8  11   52.51    5.05
  -6   8 -11   48.04    8.42
   6  -8  11   47.48    8.92
  -6   8 -11   51.61    5.28
   6  -8  11   45.28    9.23
  -6   8 -12  297.77   13.12
   6   8  12  298.47   12.42
   6  -8  12  297.30   24.38
  -6   8 -12  286.22   21.90
  -6   8 -13   28.06    7.41
  -6   8 -13   29.38    4.82
   6  -8  13   26.76    7.93
   6   8  13   24.27    3.63
   6   8  14   30.20    4.14
   6  -8  14   26.00    7.43
  -6   8 -14   25.20    6.55
  -6   8 -14   26.52    4.08
  -6   8 -15    5.15    1.77
   6   8  15    8.04    2.51
   6  -8  15    7.29    5.32
  -6   8 -16  191.29   11.38
   6   8  16  194.24   10.66
   6  -8  16  197.10   21.65
  -6   8 -17   38.42    5.28
   6   8  17   36.09    4.74
   6  -8  17   41.01   10.00
  -6   8 -18   23.10    4.46
   6   8  18   18.05    3.63
   6  -8  18   16.72    6.23
   6  -8  19  145.38   19.40
   6  -8  19  146.63   10.03
  -6   8 -19  144.23   10.16
   6   8  19  139.83    9.49
  -6   8 -20   11.21    3.28
   6  -8  20   11.02    2.97
   6   8  20   10.80    3.81
  -6   8 -21    0.34    1.98
   6   8  21    0.48    1.66
   6  -8  21   -1.98    2.16
   6  -8  21   -1.10    2.07
   6  -8  22   42.42    5.62
   6   8  22   43.87    5.69
   6  -8  22   41.85    5.12
  -6   8 -22   49.47    6.51
  -6   8 -23   10.06    3.04
   6  -8  23   12.75    2.74
   6  -8  23    6.66    1.94
   6   8  23    5.82    2.86
   6  -8  24   10.78    2.75
  -6   8 -24   14.59    3.81
   6  -8  25   53.97    5.24
  -6   8 -25   59.40    6.39
   6  -8  25   51.10    5.42
   6  -8  26  129.11    7.86
  -6   8 -26  138.98    9.32
   6  -8  26  126.76    8.52
   6  -8  27    0.49    1.36
  -6   8 -27    0.51    1.53
   6  -8  27    2.43    2.01
  -6   8 -28    3.45    2.03
   6  -8  28    6.09    2.03
   6  -8  28    5.13    1.95
  -6   8 -29    0.47    1.34
   6  -8  29    2.59    1.77
   6  -8  29    1.61    1.43
  -6   8 -30   17.21    2.84
   6  -8  30   15.53    2.47
   6  -8  30   15.50    2.59
  -6   8 -31    1.23    1.04
   6  -8  31    2.87    1.46
   6  10 -32    2.05    1.00
   6  10 -31    7.75    1.77
  -6  10  31    8.06    1.81
   6  10 -30    8.73    1.99
  -6  10  30   12.27    2.21
   6  10 -29   21.96    3.01
  -6  10  29   28.20    3.23
   6  10 -28   71.78    6.19
  -6  10  28   83.32    5.90
  -6  10  27   13.58    3.11
   6  10 -27   13.95    2.96
  -6  10  26   -0.97    1.27
   6  10 -26    2.05    1.92
  -6  10  25   15.71    3.33
  -6  10  25   13.96    2.77
   6  10 -25   11.31    3.31
  -6  10  24    1.06    1.66
  -6  10  24    0.04    1.28
   6  10 -24   -1.64    1.75
  -6  10  23   85.39    6.43
   6  10 -23   91.11    8.16
  -6  10  22  137.72    8.19
   6  10 -22  144.57    9.96
  -6  10  21   87.02    6.99
   6  10 -21   95.76    8.50
  -6  10  20    2.88    2.27
   6  10 -20    1.30    2.22
  -6  10  19  160.64   10.20
  -6  10  19  159.33    9.19
   6  10 -19  161.60   11.03
   6  10 -18   12.64    3.58
  -6  10  18   15.62    3.36
   6  10 -18   12.30    2.65
  -6  10  17  234.90   12.39
   6  10 -17  239.98   11.62
   6  10 -17  241.09   13.15
  -6  10  16   33.21    4.56
  -6 -10  16   27.82    7.28
   6  10 -16   32.64    4.06
   6  10 -16   34.13    5.02
  -6  10  15   19.95    3.97
  -6 -10  15   17.93    6.70
   6  10 -15   19.57    3.40
   6  10 -15   20.32    4.39
  -6  10  14   37.13    4.90
  -6 -10  14   34.14    9.48
   6  10 -14   36.25    4.72
   6  10 -14   37.04    5.14
  -6  10  13   -1.88    2.18
   6  10 -13   -1.49    2.60
   6  10 -13    0.00    1.18
  -6 -10  13   -3.55    3.81
   6  10 -12   43.51    5.33
  -6  10  12   52.82    5.71
   6  10 -12   42.94    5.45
  -6  10  11    7.17    2.27
   6  10 -11    8.22    2.45
  -6 -10  11    7.56    3.40
   6  10 -11    7.86    5.16
   6  10 -11    8.52    2.63
  -6  10  10   10.28    2.98
   6  10 -10    9.32    2.59
  -6 -10  10    3.89    3.68
   6  10 -10    5.67    3.57
   6  10 -10   10.57    2.57
  -6  10   9    7.33    2.45
  -6 -10   9    4.06    3.02
   6  10  -9    1.78    1.75
   6  10  -9    5.53    2.97
   6  10  -9    5.68    2.14
  -6  10   8   91.49    7.11
  -6 -10   8   81.52   11.95
   6  10  -8   89.92   13.60
   6  10  -8   88.06    6.92
   6  10  -8   88.37    7.49
  -6  10   7   13.29    2.93
   6  10  -7   14.83    3.01
  -6 -10   7   12.60    5.26
   6  10  -7   13.87    5.90
   6  10  -7   12.08    2.58
  -6  10   6   24.11    3.77
   6  10  -6   25.85    3.82
  -6 -10   6   23.91    6.59
   6  10  -6   25.58    7.16
   6  10  -6   25.97    3.92
  -6  10   5    7.01    2.31
   6  10  -5    6.80    2.13
  -6 -10   5   10.53    4.85
   6  10  -5    6.49    3.77
   6  10  -5    6.81    2.05
  -6  10   4   34.49    4.64
   6  10  -4   33.93    8.77
   6  10  -4   42.00    4.88
   6  10  -4   27.99    4.15
  -6  10   3   53.15    6.53
   6  10  -3   47.70    5.43
   6  10  -3   43.92    9.79
   6  10  -3   44.21    5.32
  -6  10   2  485.82   15.92
   6  10  -2  486.53   16.17
   6  10  -2  481.23   29.75
  -6  10   1  118.13    8.72
   6  10  -1  106.21    7.95
   6  10  -1  109.30   14.36
  -6  10   0   43.31    7.57
   6  10   0   48.87    6.26
  -6  10  -1  342.98   13.88
   6  10   1  343.62   13.20
   6  10   1  346.70   24.16
   6  10   2    7.80    4.59
  -6  10  -2   13.36    6.76
  -6  10  -2    5.49    4.38
  -6  10  -3  810.13   21.83
   6  10   3  837.06   37.77
  -6  10  -3  854.05   41.24
   6  10   4   19.42    5.57
  -6  10  -4   13.33    5.36
  -6  10  -4   23.06    5.91
  -6  10  -5   35.02    5.04
  -6  10  -5   35.15    8.80
   6  10   5   39.94    8.38
  -6  10  -6  191.16   10.56
   6 -10   6  190.20   17.49
  -6  10  -6  187.64   19.42
   6  10   6  185.72   17.51
   6 -10   7   55.79   11.18
  -6  10  -7   63.32    7.35
   6 -10   7   48.03   12.28
  -6  10  -7   82.23   13.48
   6  10   7   52.81    6.71
   6 -10   8   56.95    9.69
  -6  10  -8   59.14    6.13
   6  10   8   57.15    5.71
  -6  10  -8   51.06   10.17
   6 -10   8   58.65   11.57
  -6  10  -9  480.97   17.56
   6  10   9  434.86   15.51
   6 -10   9  430.88   30.95
  -6  10  -9  425.59   29.92
  -6  10 -10   16.47    4.02
   6  10  10   13.84    3.44
  -6  10 -10   15.61    6.08
   6 -10  10    9.70    5.20
  -6  10 -11   50.29    5.95
  -6  10 -11   50.67   10.66
   6  10  11   50.25    5.52
   6 -10  11   46.78   10.66
  -6  10 -12  184.70   11.10
   6 -10  12  180.21   20.73
   6  10  12  171.48   10.17
  -6  10 -12  205.83   21.22
   6  10  13   61.95    6.58
  -6  10 -13   65.20    6.62
  -6  10 -13   61.12   11.89
   6 -10  13   62.48   12.88
   6  10  14   30.57    4.51
  -6  10 -14   28.06    4.14
  -6  10 -14   27.54    8.53
   6 -10  14   32.41    9.06
   6  10  15   22.00    4.49
  -6  10 -15   35.33    5.73
   6 -10  15   25.96   10.12
  -6  10 -16  208.38   12.25
   6  10  16  207.90   11.44
  -6  10 -17  272.26   14.02
   6  10  17  259.26   12.74
  -6  10 -18   41.07    5.68
   6  10  18   41.90    5.07
   6  10  19   -2.21    1.86
  -6  10 -19   -1.45    2.61
   6 -10  19    0.07    1.87
   6  10  20   -1.61    1.83
   6 -10  20    2.23    2.03
  -6  10 -20    1.11    2.11
   6  10  21   59.05    5.97
  -6  10 -21   60.46    6.55
   6 -10  21   70.58    6.96
   6  10  22   95.90    7.51
  -6  10 -22  100.74    8.15
   6 -10  22   94.78    7.21
  -6  10 -23   -0.73    2.11
   6 -10  23    4.88    1.94
  -6  10 -24   15.30    3.55
   6 -10  24   12.51    2.64
  -6  10 -25    3.37    1.77
   6 -10  25    2.49    1.35
  -6  10 -26    4.24    1.90
   6 -10  27    6.77    2.27
  -6  10 -27    8.41    2.39
   6 -10  28    6.27    1.85
  -6  10 -28    6.42    1.69
   6 -10  29   12.64    2.36
  -6  10 -29   11.97    1.99
   6 -10  30    1.78    0.86
   6  12 -29    9.81    1.72
  -6  12  28    2.64    1.12
   6  12 -28    4.22    1.26
   6  12 -27   60.96    4.52
  -6  12  27   56.86    4.52
   6  12 -26   25.78    3.27
  -6  12  26   28.00    3.26
   6  12 -25   57.94    5.09
  -6  12  25   55.73    4.51
   6  12 -24   -0.17    1.65
  -6  12  24    1.58    1.03
  -6  12  24    1.41    1.44
   6  12 -23   28.03    3.86
  -6  12  23   29.02    3.40
  -6  12  23   33.00    3.86
   6  12 -22   70.26    6.23
  -6  12  22   79.88    5.67
   6  12 -21   40.30    5.08
  -6  12  21   40.44    4.29
   6  12 -20    0.31    2.36
  -6  12  20    1.77    1.26
   6  12 -19   17.42    3.41
  -6  12  19   16.33    2.82
   6  12 -18   36.08    5.06
  -6  12  18   36.63    4.28
  -6  12  18   33.23    4.48
  -6  12  17   39.69    5.14
   6  12 -17   40.80    5.25
  -6  12  16   24.47    4.28
   6  12 -16   21.66    4.04
  -6  12  15   -0.14    2.15
   6  12 -15   -1.40    1.94
  -6  12  14  155.87    9.83
   6  12 -14  139.55    9.40
   6  12 -13    9.38    2.42
  -6  12  13   16.22    3.44
   6  12 -12   10.98    3.33
  -6  12  12    9.83    2.77
  -6  12  11    2.90    2.35
   6  12 -11    2.18    1.70
   6  12 -11    2.32    1.90
  -6  12  10    9.04    3.03
   6  12 -10    8.67    2.43
   6  12 -10   13.12    3.22
  -6  12   9   13.20    5.11
   6  12  -9   20.26    3.64
  -6  12   9   19.89    3.60
   6  12  -9   16.91    3.22
  -6  12   8   14.63    4.77
  -6  12   8   14.73    3.93
   6  12  -8   22.77    3.98
   6  12  -8   23.85    3.97
   6  12  -8   18.55    7.60
  -6  12   7   14.17    6.96
   6  12  -7    8.17    2.21
   6  12  -7    9.36    5.33
  -6  12   7   13.82    3.38
  -6  12   6    2.41    3.60
   6  12  -6    3.54    2.00
   6  12  -6    1.80    4.00
  -6  12   6    6.45    3.30
  -6  12   5   31.67    9.20
   6  12  -5   29.84    4.27
   6  12  -5   30.01    9.23
  -6  12   5   35.62    5.02
  -6  12   4   19.79    7.69
   6  12  -4   13.54    3.40
   6  12  -4   12.15    6.89
  -6  12   4   11.57    3.20
  -6  12   3   -2.22    5.36
   6  12  -3    0.71    1.79
   6  12  -3    3.18    5.18
  -6  12   3    3.76    3.24
  -6  12   2    5.90    5.32
   6  12  -2   10.08    3.16
   6  12  -2   12.10    6.05
  -6  12   2   15.87    4.37
  -6  12   1   96.34   15.93
   6  12  -1  100.99   15.67
   6  12  -1  104.39    7.86
  -6  12   1  116.38    9.09
   6  12   0  239.14   23.80
  -6  12   0  260.45   25.35
  -6  12   0  277.67   13.30
   6  12   0  247.49   11.47
   6  12   1   50.17   10.56
  -6  12  -1   54.09   12.05
  -6  12  -1   81.30    8.45
   6  12   1   63.49    5.93
  -6  12  -2    7.98    4.81
   6  12   2    3.89    3.11
  -6  12  -2   -1.42    4.03
   6  12   2    1.81    4.32
  -6  12  -3   56.63    7.44
   6  12   3   52.59   12.03
  -6  12  -3   55.41   14.04
   6  12   4   12.66    5.85
  -6  12  -4   -2.29    4.38
  -6  12  -4    9.16    6.04
  -6  12  -5  337.53   15.33
   6  12   5  325.68   14.30
   6 -12   5  324.09   28.70
  -6  12  -5  350.68   29.49
   6  12   6   13.80    3.89
  -6  12  -6    8.51    2.73
  -6  12  -6   23.92    6.96
   6 -12   6   11.66    5.17
  -6  12  -7   54.40   11.50
  -6  12  -7   64.39    7.25
   6  12   7   56.74    5.91
   6 -12   7   57.04   12.01
  -6  12  -8   32.62    6.41
   6  12   8   27.10    4.01
   6  12   9  204.80   10.93
  -6  12  -9  218.23   12.25
  -6  12 -10   43.28    6.01
   6  12  10   38.93    4.87
   6  12  11   71.82    6.57
  -6  12 -11   78.00    7.58
   6  12  12   22.59    3.50
  -6  12 -12   22.30    4.03
   6  12  13   24.71    4.18
  -6  12 -13   28.87    4.83
   6  12  14    3.76    2.02
  -6  12 -14    5.89    2.90
   6  12  15   16.74    3.26
  -6  12 -15   17.07    4.24
   6  12  16   11.74    2.97
  -6  12 -16   10.54    2.82
   6  12  17   17.75    3.22
  -6  12 -17   21.87    4.01
   6 -12  18   12.99    3.19
   6  12  18   12.37    2.77
  -6  12 -18   12.11    3.41
   6  12  19   58.39    5.41
   6 -12  19   56.66    5.66
  -6  12 -19   55.52    5.67
   6 -12  20   16.22    3.13
   6  12  20   18.49    3.00
  -6  12 -20   20.56    4.22
   6 -12  21   22.82    3.18
  -6  12 -21   27.41    3.87
  -6  12 -22    5.36    2.39
   6 -12  22    4.02    1.72
  -6  12 -23    8.06    2.07
   6 -12  23    6.31    1.84
   6 -12  24    5.95    1.88
  -6  12 -24    6.16    1.91
   6 -12  25   -0.86    1.10
  -6  12 -25    0.76    1.05
   6 -12  26   19.72    2.49
  -6  12 -26   20.52    2.54
   6 -12  27   -0.13    0.94
  -6  14  23   13.43    2.09
   6  14 -23   17.38    2.26
  -6  14  22   12.48    1.80
  -6  14  22   11.14    2.15
   6  14 -22   13.07    2.13
  -6  14  21    7.11    1.79
   6  14 -21   10.40    2.13
  -6  14  20   20.72    2.74
   6  14 -20   17.53    2.91
  -6  14  19   43.16    3.79
   6  14 -19   40.14    4.06
  -6  14  18   13.99    2.45
   6  14 -18   10.56    2.34
   6  14 -17   35.08    4.16
  -6  14  17   42.10    4.21
   6  14 -16   -1.33    1.39
  -6  14  16    3.12    1.58
  -6  14  16    2.63    1.53
   6  14 -15    0.99    1.62
  -6  14  15    0.93    1.55
   6  14 -14   17.73    3.30
  -6  14  14   14.09    3.00
  -6  14  13    5.71    2.25
   6  14 -13    0.58    1.60
  -6  14  12   33.60    4.25
   6  14 -12   32.28    4.13
  -6  14  11    9.89    2.68
   6  14 -11   10.63    2.57
   6  14 -10   87.94    6.84
  -6  14  10   91.87    7.01
  -6  14   9   11.35    3.29
   6  14  -9    9.61    2.70
  -6  14   8    8.12    2.84
   6  14  -8    7.71    2.19
  -6  14   7    7.95    3.35
   6  14  -7    8.16    2.59
   6  14  -6   81.83    6.49
  -6  14   6   75.52    7.18
   6  14  -5    4.93    3.30
  -6  14   5   12.04    4.18
  -6  14   4   39.40    4.98
   6  14  -4   38.50    4.54
   6  14  -3   25.91    4.01
  -6  14   3   49.58    5.72
  -6  14   2   60.83    6.57
   6  14  -2   34.06    4.98
   6  14  -1   45.38    5.07
  -6  14   1   60.71    6.56
   6  14   0   27.29    5.52
   6  14   0   23.69    4.28
  -6  14   0   37.53    7.14
   6  14   1  104.93    7.51
  -6  14  -1  126.65    8.77
   6  14   2   14.18    4.68
  -6  14  -2   23.54    7.05
   6  14   3   30.01    4.53
  -6  14  -3   34.37    5.24
   6  14   4   25.68    4.02
  -6  14  -4   36.01    5.57
   6  14   5   22.61    3.83
  -6  14  -5   34.18    5.75
   6  14   6   73.72    6.22
  -6  14  -6   84.08    8.35
   6  14   7   87.12    6.73
  -6  14  -7   92.29    8.37
  -6  14  -8    1.20    2.81
   6  14   8    0.32    1.48
   6  14   9   28.66    3.63
  -6  14  -9   19.44    4.53
   6  14  10   26.84    3.58
  -6  14 -10   19.73    3.77
   6  14  11    5.43    2.18
  -6  14 -11    7.92    2.84
   6  14  12    4.61    1.92
  -6  14 -12    3.64    1.98
   6  14  13   15.71    2.89
  -6  14 -13   17.01    3.49
   6  14  14    1.41    1.21
  -6  14 -14    0.00    1.75
   6  14  15   18.15    2.73
  -6  14 -15   12.53    3.33
   6  14  16   24.75    3.19
   6 -14  16   26.36    3.84
   6  14  17   15.35    2.33
   6 -14  17   14.31    2.71
  -6  14 -17   17.57    2.98
  -6  14 -18   40.87    4.26
   6 -14  18   34.79    3.78
   6 -14  19    9.81    2.24
   6 -14  19    8.67    1.93
  -6  14 -19   10.18    2.08
   6 -14  20   10.68    2.16
  -6  14 -20    9.97    2.11
   6 -14  20    6.60    1.38
   6 -14  21   -0.26    0.83
  -6  14 -21    0.54    1.16
  -6  14 -22   21.63    2.40
  -6  16  16    5.40    1.27
  -6  16  15   46.20    3.34
  -6  16  14   29.46    2.79
  -6  16  13    9.36    1.81
  -6  16  13    9.75    1.89
  -6  16  12   -0.61    1.07
  -6  16  11   12.92    2.26
  -6  16  10    1.28    1.28
  -6  16   9   -2.89    1.53
  -6  16   8   11.45    2.89
  -6  16   7   53.30    4.74
  -6  16   6   14.12    2.88
  -6  16   5   70.65    5.55
  -6  16   4   39.71    4.67
  -6  16   3   53.41    5.20
  -6  16   2  118.73    7.26
  -6  16   1   55.83    5.72
  -6  16   0   41.66    4.78
  -6  16  -1   20.84    3.67
  -6  16  -2   37.45    4.58
  -6  16  -3  149.21    8.47
  -6  16  -4  287.91   11.15
  -6  16  -5   67.67    6.56
  -6  16  -6   32.46    3.91
  -6  16  -7    1.16    1.63
  -6  16  -8    2.36    1.69
  -6  16  -9   44.30    4.08
  -6  16 -10   28.53    3.29
  -6  16 -11   15.19    2.27
  -6  16 -12   25.63    2.84
   6 -16  12   24.57    3.17
  -6  16 -13   17.91    2.36
   6 -16  13   12.64    2.50
  -6  16 -14   14.67    2.27
   6 -16  14   10.60    1.89
  -6  16 -15    3.50    1.19
   6 -16  15    2.48    1.05
  -7  -1  39    5.54    1.68
  -7  -1  38   28.87    3.31
  -7   1  38   24.24    3.03
  -7   1  37    0.52    1.58
  -7  -1  37    1.80    2.04
  -7  -1  37    3.54    1.82
  -7  -1  36    1.33    2.06
  -7   1  36    1.53    2.26
  -7   1  36    5.38    2.07
  -7  -1  36    2.77    2.04
  -7   1  35  126.11    8.11
  -7  -1  35  138.20    8.99
  -7   1  35   80.75    9.92
  -7  -1  35  100.58   10.06
  -7  -1  34    0.53    2.27
  -7   1  34    0.85    2.32
  -7   1  34    0.96    1.49
  -7  -1  34    4.80    2.50
  -7   1  33    1.22    2.17
  -7  -1  33    2.31    3.18
  -7  -1  33    6.60    3.18
  -7   1  33    6.83    1.83
  -7  -1  32  139.61    9.93
  -7   1  32  133.72    9.65
  -7   1  32  146.14   11.37
  -7  -1  32  139.48   10.86
  -7   1  31   14.44    3.60
  -7   1  31    9.35    2.56
  -7  -1  31   16.60    3.82
  -7  -1  31   14.33    3.61
  -7   1  31   17.37    4.51
  -7   1  30   13.34    3.70
  -7   1  30    8.75    3.29
  -7  -1  30   11.98    4.00
  -7   1  30   11.40    3.16
  -7  -1  30   10.65    3.25
  -7   1  29  177.37   11.36
  -7   1  29  191.31   13.41
  -7  -1  29  188.11   13.18
  -7  -1  29  191.09   12.04
  -7   1  29  188.12   10.97
  -7   1  28    7.32    3.05
  -7  -1  28    7.92    3.54
  -7   1  28    8.48    3.49
  -7   1  28   10.70    4.05
  -7   1  27    5.65    3.41
  -7  -1  27    0.75    2.41
  -7   1  27    0.85    1.81
  -7  -1  27   -2.35    2.92
  -7  -1  26   93.08    7.62
  -7   1  26   92.07    7.77
  -7  -1  26   92.65    9.04
  -7   1  26   95.18    9.09
  -7  -1  26   83.11   13.41
  -7   1  25   13.88    3.32
  -7  -1  25   13.10    4.95
  -7  -1  25   16.44    4.04
  -7   1  25   19.81    4.05
  -7  -1  25    6.11    2.59
  -7  -1  24   14.44    3.00
  -7   1  24   11.40    3.42
  -7  -1  24    8.77    2.47
  -7   1  24   13.42    2.97
  -7  -1  24   10.60    5.64
  -7  -1  23   -0.96    1.38
  -7   1  23    1.50    2.38
  -7  -1  23    1.46    1.84
  -7   1  23    0.03    1.56
  -7  -1  23    1.15    2.53
  -7  -1  22   92.79   13.15
  -7   1  22   87.55    6.71
  -7  -1  22   85.17    6.52
  -7   1  22   91.38    7.85
  -7  -1  22   87.21    7.83
  -7  -1  21   55.24   10.14
  -7  -1  21   61.72   10.53
  -7   1  21   53.25    5.23
  -7  -1  21   54.47    5.20
  -7   1  21   61.19    6.33
  -7  -1  21   54.09    5.97
  -7  -1  20   20.10    8.12
  -7  -1  20   13.34    6.78
  -7   1  20   16.36    7.30
  -7   1  19  112.24   12.85
  -7  -1  19  111.14   13.07
  -7  -1  19  102.63   12.96
  -7   1  18  207.15   16.99
  -7  -1  18  214.39   18.03
  -7  -1  18  212.22   17.35
  -7   1  17  367.73   21.46
  -7  -1  17  367.10   22.15
  -7  -1  17  367.27   21.76
  -7  -1  16   98.27   11.16
  -7   1  16  100.27   10.89
  -7  -1  16   96.22   10.87
  -7  -1  15   24.21    5.20
  -7   1  15   30.13    5.80
  -7  -1  15   25.38    6.18
  -7   1  14  329.23   18.95
  -7  -1  14  319.30   19.14
  -7  -1  14  323.91   18.00
  -7  -1  13    2.17    2.29
[truncated: 11,930,631 more chars]
